# Supplementary material for: Research on strength and microscopic characteristics of lime-activated fly ash-slag solidified sludge under high temperature effect
Source: PLoS One. 2024 Jun 18;19(6):e0305761. doi: 10.1371/journal.pone.0305761 (PMC11185467; doi:10.1371/journal.pone.0305761)
Supplement: S1 File — (XLS) [file pone.0305761.s001.xls]

## Sheet: Table S1
Fig 1(a)	Fig 1(a)				Fig 1(b)					Fig 1(c)
3	25.4777	92.4777	100.423		3	50.9554	114.933	121.955		3	96.8153	158.815	168.815
7	35.6646	268.662	298.661		7	127.382	352.383	369.389		7	275.155	511.155	552.155
14	36.6621	398.663	399.472		14	149.387	482.389	503.955		14	299.152	651.153	672.817
28	40.7643	651.761	705.764		28	178.345	882.342	949.344		28	351.593	1021.59	1099.6
90	45.8599	703.857	832.854		90	285.351	926.359	1082.35		90	397.451	1092.45	1150.45
Fig 1(d)	Fig 1(d)				Fig 1(e)					Fig 1(f)
3	157.962	213.962	253.962		3	173.248	236.248	282.248		3	188.535	251.535	299.535
7	305.732	532.732	589.711		7	351.453	580.564	605.654		7	371.544	600.766	750.544
14	347.456	682.322	723.962		14	379.456	699.459	802.248		14	399.666	758.776	892.535
28	412.544	1088.44	1198.74		28	433.111	1139.11	1298.12		28	499.343	1200.33	1348.23
90	458.454	1169.33	1282.12		90	458.579	1193.56	1362.49		90	631.846	1301.85	1450.8

## Sheet: Table S2
table 2(a)							table 2(b)
F10G0	25.4777	35.6688	36.6688	40.7643	45.8599		F10G0	92.4333	268.633	398.664	651.754	703.86
F8G2	50.9554	127.389	149.389	178.344	285.35		F8G2	114.922	352.344	482.322	882.323	926.35
F6G4	96.8153	275.159	299.159	351.592	397.452		F6G4	158.823	511.167	651.165	1021.54	1092.45
F4G6	157.962	305.732	347.732	412.739	458.599		F4G6	213.943	532.767	682.735	1088.75	1169.12
F2G8	173.248	351.592	379.592	433.121	488.599		F2G8	236.242	580.588	699.565	1139.12	1193.6
F0G10	188.535	371.975	399.975	499.363	531.847		F0G10	251.523	600.934	758.965	1200.37	1301.85
table 2(c)
F10G0	100.455	298.556	399.477	705.723	832.799
F8G2	121.943	369.455	453.955	949.432	1082.32
F6G4	168.765	552.123	672.815	1099.56	1150.39
F4G6	253.872	589.752	723.962	1198.64	1282.13
F2G8	282.167	605.577	802.248	1298.11	1362.58
F0G10	299.345	750.893	892.535	1348.32	1450.78

## Sheet: Table S3
table 3(a)
20℃-ce	450.53	8.5	711.94	9.9	761.94	10.3	838.36	10.82	1063.85	12.13
20℃-F4G6	157.962	3	305.732	4.2	347.732	5.2	412.739	7.2	458.599	8
40℃-F4G6	213.962	3.68	532.732	5.99	682.732	7.99	1088.74	11.78	1169.12	12.48
60℃-F4G6	253.962	3.68	589.732	5.99	723.962	6.99	1198.74	11.78	1282.12	12.48
table 3(b)
20℃-ce	450.53	8.5	711.94	9.9	761.94	10.29	838.77	10.82	1063.85	12.13
20℃-F2G8	173.248	3.2	351.592	5.1	379.592	6.1	433.121	7.9	458.543	9
40℃-F2G8	236.248	3.99	580.592	6.06	699.592	8.06	1139.12	12.29	1193.6	12.56
60℃-F2G8	282.248	3.99	605.592	6.06	802.248	7.06	1298.12	12.29	1362.6	12.66

## Sheet: Table S4
table 4
5.59044	459.892	1245.58	2015.86	2815.86
5.61092	454.892	1246.43	2032.86	2832.86
5.63141	437.892	1247.16	2041.86	2841.86
5.6519	452.892	1244.82	2022.86	2822.86
5.67238	474.892	1241.99	2005.86	2805.86
5.69287	446.892	1244.97	2016.86	2816.86
5.71336	469.892	1245.17	2012.86	2812.86
5.73384	449.892	1243.54	2029.86	2829.86
5.75433	444.892	1236.42	2018.86	2818.86
5.77482	450.892	1233.74	2034.86	2834.86
5.7953	440.892	1235.03	2037.86	2837.86
5.81579	439.892	1232.68	2018.86	2818.86
5.83628	444.892	1235.9	2013.86	2813.86
5.85676	465.892	1237.79	2033.86	2833.86
5.87725	447.892	1241.44	2013.86	2813.86
5.89774	449.892	1245.14	2027.86	2827.86
5.91823	459.892	1243.45	2035.86	2835.86
5.93871	457.892	1245.62	2033.86	2833.86
5.9592	464.892	1246.32	2029.86	2829.86
5.97969	448.892	1247.1	2045.86	2845.86
6.00017	447.892	1244	2023.86	2823.86
6.02066	479.892	1242.54	2036.86	2836.86
6.04115	446.892	1242.13	2024.86	2824.86
6.06163	438.892	1242.1	2026.86	2826.86
6.08212	449.892	1238.97	2031.86	2831.86
6.10261	462.892	1236.73	2035.86	2835.86
6.12309	448.892	1236.02	2036.86	2836.86
6.14358	443.892	1237.84	2033.86	2833.86
6.16407	428.892	1231.71	2034.86	2834.86
6.18455	459.892	1224.45	2028.86	2828.86
6.20504	444.892	1220.86	2030.86	2830.86
6.22553	459.892	1245.58	2028.86	2828.86
6.24602	454.892	1246.43	2021.86	2821.86
6.2665	437.892	1247.16	2025.86	2825.86
6.28699	452.892	1244.82	2024.86	2824.86
6.30748	474.892	1241.99	2023.86	2823.86
6.32796	446.892	1244.97	2020.86	2820.86
6.34845	469.892	1245.17	2037.86	2837.86
6.36894	449.892	1243.54	2020.86	2820.86
6.38942	444.892	1236.42	2031.86	2831.86
6.40991	450.892	1233.74	2033.86	2833.86
6.4304	440.892	1235.03	2030.86	2830.86
6.45088	439.892	1232.68	2029.86	2829.86
6.47137	444.892	1235.9	2027.86	2827.86
6.49186	465.892	1237.79	2037.86	2837.86
6.51234	415.892	1232	2027.86	2827.86
6.53283	451.892	1231.66	2035.86	2835.86
6.55332	446.892	1229.88	2033.86	2833.86
6.57381	436.892	1226.09	2029.86	2829.86
6.59429	443.892	1226	2045.86	2845.86
6.61478	430.892	1226.46	2023.86	2823.86
6.63527	436.892	1223.35	2036.86	2836.86
6.65575	433.892	1225.1	2024.86	2824.86
6.67624	440.892	1227.85	2026.86	2826.86
6.69673	435.892	1232.41	2031.86	2831.86
6.71721	456.892	1236.77	2035.86	2835.86
6.7377	447.892	1235.03	2036.86	2836.86
6.75819	449.892	1234.11	2033.86	2833.86
6.77867	452.892	1230.32	2034.86	2834.86
6.79916	428.892	1226.3	2028.86	2828.86
6.81965	421.892	1222.71	2030.86	2830.86
6.84013	440.892	1223.38	2028.86	2828.86
6.86062	431.892	1224.25	2021.86	2821.86
6.88111	440.892	1227.31	2025.86	2825.86
6.9016	450.892	1231.78	2024.86	2824.86
6.92208	445.892	1234.07	2023.86	2823.86
6.94257	442.892	1232.38	2020.86	2820.86
6.96306	443.892	1231.66	2037.86	2837.86
6.98354	437.892	1226.28	2020.86	2820.86
7.00403	440.892	1224.2	2031.86	2831.86
7.02452	430.892	1224.15	2033.86	2833.86
7.045	432.892	1225.83	2030.86	2830.86
7.06549	430.892	1226.63	2029.86	2829.86
7.08598	453.892	1228.05	2027.86	2827.86
7.10646	442.892	1229.26	2037.86	2837.86
7.12695	445.892	1232.37	2034.86	2834.86
7.14744	435.892	1230.77	2028.86	2828.86
7.16792	441.892	1231.11	2036.86	2836.86
7.18841	444.892	1231.11	2042.86	2842.86
7.2089	445.892	1234.17	2041.86	2841.86
7.22938	434.892	1232.23	2044.86	2844.86
7.24987	458.892	1233.42	2051.86	2851.86
7.27036	447.892	1230.53	2047.86	2847.86
7.29085	435.892	1225.61	2041.86	2841.86
7.31133	423.892	1223.6	2035.86	2835.86
7.33182	446.892	1225.79	2039.86	2839.86
7.35231	425.892	1227.19	2039.86	2839.86
7.37279	435.892	1232.89	2040.86	2840.86
7.39328	461.892	1236.29	2027.86	2827.86
7.41377	464.892	1241.52	2057.86	2857.86
7.43425	450.892	1240.11	2024.86	2824.86
7.45474	444.892	1238.12	2045.86	2845.86
7.47523	437.892	1232.92	2049.86	2849.86
7.49571	452.892	1227.08	2032.86	2832.86
7.5162	420.892	1220.64	2026.86	2826.86
7.53669	426.892	1217.32	2027.86	2827.86
7.55717	438.892	1216.38	2029.86	2829.86
7.57766	426.892	1215.63	2031.86	2831.86
7.59815	411.892	1216.04	2046.86	2846.86
7.61864	435.892	1218.57	2043.86	2843.86
7.63912	440.892	1221.96	2039.86	2839.86
7.65961	430.892	1219.61	2040.86	2840.86
7.6801	435.892	1221.14	2045.86	2845.86
7.70058	427.892	1220.96	2032.86	2832.86
7.72107	443.892	1218.76	2045.86	2845.86
7.74156	405.892	1217.62	2031.86	2831.86
7.76204	439.892	1220.43	2036.86	2836.86
7.78253	431.892	1220.12	2037.86	2837.86
7.80302	437.892	1219.24	2039.86	2839.86
7.8235	427.892	1215.42	2033.86	2833.86
7.84399	436.892	1218.31	2040.86	2840.86
7.86448	413.892	1211.7	2039.86	2839.86
7.88496	416.892	1209.13	2043.86	2843.86
7.90545	420.892	1212.34	2056.86	2856.86
7.92594	437.892	1215.02	2032.86	2832.86
7.94643	434.892	1232.23	2047.86	2847.86
7.96691	458.892	1233.42	2035.86	2835.86
7.9874	447.892	1230.53	2030.86	2830.86
8.00789	435.892	1225.61	2044.86	2844.86
8.02837	423.892	1223.6	2043.86	2843.86
8.04886	446.892	1225.79	2048.86	2848.86
8.06935	425.892	1227.19	2052.86	2852.86
8.08983	435.892	1232.89	2044.86	2844.86
8.11032	461.892	1236.29	2055.86	2855.86
8.13081	464.892	1241.52	2042.86	2842.86
8.15129	450.892	1240.11	2045.86	2845.86
8.17178	444.892	1238.12	2025.86	2825.86
8.19227	437.892	1232.92	2028.86	2828.86
8.21275	452.892	1227.08	2051.86	2851.86
8.23324	420.892	1220.64	2027.86	2827.86
8.25373	426.892	1217.32	2055.86	2855.86
8.27422	438.892	1216.38	2049.86	2849.86
8.2947	426.892	1215.63	2031.86	2831.86
8.31519	411.892	1216.04	2038.86	2838.86
8.33568	435.892	1218.57	2042.86	2842.86
8.35616	440.892	1221.96	2056.86	2856.86
8.37665	430.892	1219.61	2050.86	2850.86
8.39714	435.892	1221.14	2049.86	2849.86
8.41762	427.892	1220.96	2048.86	2848.86
8.43811	443.892	1218.76	2058.86	2858.86
8.4586	405.892	1217.62	2061.86	2861.86
8.47908	439.892	1220.43	2068.86	2868.86
8.49957	447.892	1241.44	2048.86	2848.86
8.52006	449.892	1245.14	2049.86	2849.86
8.54054	459.892	1243.45	2061.86	2861.86
8.56103	457.892	1245.62	2057.86	2857.86
8.58152	464.892	1246.32	2040.86	2840.86
8.602	448.892	1247.1	2048.86	2848.86
8.62249	447.892	1244	2040.86	2840.86
8.64298	479.892	1242.54	2056.86	2856.86
8.66347	446.892	1242.13	2058.86	2858.86
8.68395	438.892	1242.1	2052.86	2852.86
8.70444	449.892	1238.97	2042.86	2842.86
8.72493	462.892	1236.73	2041.86	2841.86
8.74541	448.892	1236.02	2032.86	2832.86
8.7659	443.892	1237.84	2042.86	2842.86
8.78639	428.892	1231.71	2039.86	2839.86
8.80687	459.892	1224.45	2043.86	2843.86
8.82736	444.892	1220.86	2038.86	2838.86
8.84785	459.892	1245.58	2037.86	2837.86
8.86833	454.892	1246.43	2030.86	2830.86
8.88882	437.892	1247.16	2037.86	2837.86
8.90931	452.892	1244.82	2052.86	2852.86
8.92979	474.892	1241.99	2039.86	2839.86
8.95028	446.892	1244.97	2045.86	2845.86
8.97077	469.892	1245.17	2052.86	2852.86
8.99126	449.892	1243.54	2043.86	2843.86
9.01174	474.892	1250.99	2102.86	2902.86
9.03223	446.892	1260.97	2149.86	2949.86
9.05272	480.892	1270.17	2144.86	2944.86
9.0732	490.892	1280.54	2193.86	2993.86
9.09369	509.892	1290.42	2192.86	2992.86
9.11418	519.892	1303.74	2159.86	2959.86
9.13466	529.892	1325.03	2177.86	2977.86
9.15515	539.892	1345.68	2187.86	2987.86
9.17564	444.892	1335.9	2113.86	2913.86
9.19612	465.892	1287.79	2086.86	2886.86
9.21661	447.892	1241.44	2060.86	2860.86
9.2371	449.892	1245.14	2059.86	2859.86
9.25759	459.892	1243.45	2066.86	2866.86
9.27807	457.892	1245.62	2056.86	2856.86
9.29856	464.892	1246.32	2048.86	2848.86
9.31905	448.892	1247.1	2049.86	2849.86
9.33953	447.892	1244	2061.86	2861.86
9.36002	479.892	1242.54	2057.86	2857.86
9.38051	446.892	1242.13	2040.86	2840.86
9.40099	438.892	1242.1	2048.86	2848.86
9.42148	428.892	1231.71	2041.86	2841.86
9.44197	459.892	1224.45	2048.86	2848.86
9.46245	444.892	1220.86	2044.86	2844.86
9.48294	449.892	1234.11	2055.86	2855.86
9.50343	452.892	1230.32	2033.86	2833.86
9.52391	415.892	1213.67	2045.86	2845.86
9.5444	418.892	1214.7	2046.86	2846.86
9.56489	445.892	1218.66	2049.86	2849.86
9.58537	427.892	1215.32	2016.86	2816.86
9.60586	433.892	1219.03	2031.86	2831.86
9.62635	427.892	1219.5	2050.86	2850.86
9.64683	426.892	1214.25	2038.86	2838.86
9.66732	401.892	1209.58	2038.86	2838.86
9.68781	449.892	1206.47	2039.86	2839.86
9.7083	404.892	1201.51	2040.86	2840.86
9.72878	400.892	1196.6	2056.86	2856.86
9.74927	417.892	1197.45	2058.86	2858.86
9.76976	398.892	1202.48	2052.86	2852.86
9.79024	409.892	1198.99	2042.86	2842.86
9.81073	415.892	1232	2027.86	2827.86
9.83122	451.892	1231.66	2035.86	2835.86
9.8517	446.892	1229.88	2033.86	2833.86
9.87219	436.892	1226.09	2029.86	2829.86
9.89268	443.892	1226	2045.86	2845.86
9.91316	430.892	1226.46	2023.86	2823.86
9.93365	436.892	1223.35	2036.86	2836.86
9.95414	433.892	1225.1	2024.86	2824.86
9.97463	440.892	1227.85	2026.86	2826.86
9.99511	435.892	1232.41	2031.86	2831.86
10.0156	456.892	1236.77	2035.86	2835.86
10.0361	447.892	1235.03	2036.86	2836.86
10.0566	449.892	1234.11	2033.86	2833.86
10.0771	452.892	1230.32	2034.86	2834.86
10.0976	428.892	1226.3	2028.86	2828.86
10.118	421.892	1222.71	2030.86	2830.86
10.1385	440.892	1223.38	2028.86	2828.86
10.159	431.892	1224.25	2021.86	2821.86
10.1795	440.892	1227.31	2025.86	2825.86
10.2	450.892	1231.78	2024.86	2824.86
10.2205	445.892	1234.07	2023.86	2823.86
10.2409	442.892	1232.38	2020.86	2820.86
10.2614	443.892	1231.66	2037.86	2837.86
10.2819	437.892	1226.28	2020.86	2820.86
10.3024	440.892	1224.2	2031.86	2831.86
10.3229	430.892	1224.15	2033.86	2833.86
10.3434	432.892	1225.83	2030.86	2830.86
10.3639	430.892	1226.63	2029.86	2829.86
10.3844	453.892	1228.05	2027.86	2827.86
10.4048	442.892	1229.26	2037.86	2837.86
10.4253	445.892	1232.37	2034.86	2834.86
10.4458	435.892	1230.77	2028.86	2828.86
10.4663	441.892	1231.11	2036.86	2836.86
10.4868	444.892	1231.11	2042.86	2842.86
10.5073	445.892	1234.17	2041.86	2841.86
10.5278	434.892	1232.23	2044.86	2844.86
10.5483	458.892	1233.42	2051.86	2851.86
10.5687	447.892	1230.53	2047.86	2847.86
10.5892	435.892	1225.61	2041.86	2841.86
10.6097	423.892	1223.6	2035.86	2835.86
10.6302	446.892	1225.79	2039.86	2839.86
10.6507	425.892	1227.19	2039.86	2839.86
10.6712	435.892	1232.89	2040.86	2840.86
10.6917	461.892	1236.29	2027.86	2827.86
10.7121	464.892	1241.52	2057.86	2857.86
10.7326	450.892	1240.11	2024.86	2824.86
10.7531	444.892	1238.12	2045.86	2845.86
10.7736	437.892	1232.92	2049.86	2849.86
10.7941	452.892	1227.08	2032.86	2832.86
10.8146	420.892	1220.64	2026.86	2826.86
10.8351	426.892	1217.32	2027.86	2827.86
10.8556	438.892	1216.38	2029.86	2829.86
10.876	426.892	1215.63	2031.86	2831.86
10.8965	411.892	1216.04	2046.86	2846.86
10.917	435.892	1218.57	2043.86	2843.86
10.9375	440.892	1221.96	2039.86	2839.86
10.958	430.892	1219.61	2040.86	2840.86
10.9785	435.892	1221.14	2045.86	2845.86
10.999	427.892	1220.96	2032.86	2832.86
11.0195	443.892	1218.76	2045.86	2845.86
11.0399	405.892	1217.62	2031.86	2831.86
11.0604	439.892	1220.43	2036.86	2836.86
11.0809	431.892	1220.12	2037.86	2837.86
11.1014	437.892	1219.24	2039.86	2839.86
11.1219	427.892	1215.42	2033.86	2833.86
11.1424	436.892	1218.31	2040.86	2840.86
11.1629	413.892	1211.7	2039.86	2839.86
11.1834	416.892	1209.13	2043.86	2843.86
11.2038	420.892	1212.34	2056.86	2856.86
11.2243	437.892	1215.02	2032.86	2832.86
11.2448	434.892	1232.23	2047.86	2847.86
11.2653	458.892	1233.42	2035.86	2835.86
11.2858	447.892	1230.53	2030.86	2830.86
11.3063	435.892	1225.61	2044.86	2844.86
11.3268	423.892	1223.6	2043.86	2843.86
11.3472	446.892	1225.79	2048.86	2848.86
11.3677	425.892	1227.19	2052.86	2852.86
11.3882	435.892	1232.89	2044.86	2844.86
11.4087	461.892	1236.29	2055.86	2855.86
11.4292	464.892	1241.52	2042.86	2842.86
11.4497	450.892	1240.11	2045.86	2845.86
11.4702	444.892	1238.12	2025.86	2825.86
11.4907	437.892	1232.92	2028.86	2828.86
11.5111	452.892	1227.08	2051.86	2851.86
11.5316	420.892	1220.64	2027.86	2827.86
11.5521	426.892	1217.32	2055.86	2855.86
11.5726	438.892	1216.38	2049.86	2849.86
11.5931	426.892	1215.63	2031.86	2831.86
11.6136	411.892	1216.04	2038.86	2838.86
11.6341	435.892	1218.57	2042.86	2842.86
11.6546	440.892	1221.96	2056.86	2856.86
11.675	430.892	1219.61	2050.86	2850.86
11.6955	435.892	1221.14	2049.86	2849.86
11.716	427.892	1220.96	2048.86	2848.86
11.7365	443.892	1218.76	2058.86	2858.86
11.757	405.892	1217.62	2061.86	2861.86
11.7775	439.892	1220.43	2068.86	2868.86
11.798	435.892	1225.61	2041.86	2841.86
11.8184	423.892	1223.6	2035.86	2835.86
11.8389	446.892	1225.79	2039.86	2839.86
11.8594	425.892	1227.19	2039.86	2839.86
11.8799	435.892	1232.89	2040.86	2840.86
11.9004	461.892	1236.29	2027.86	2827.86
11.9209	464.892	1241.52	2057.86	2857.86
11.9414	450.892	1240.11	2024.86	2824.86
11.9619	444.892	1238.12	2045.86	2845.86
11.9823	437.892	1232.92	2049.86	2849.86
12.0028	452.892	1227.08	2032.86	2832.86
12.0233	420.892	1220.64	2026.86	2826.86
12.0438	426.892	1217.32	2027.86	2827.86
12.0643	438.892	1216.38	2029.86	2829.86
12.0848	426.892	1215.63	2031.86	2831.86
12.1053	411.892	1216.04	2046.86	2846.86
12.1258	435.892	1218.57	2043.86	2843.86
12.1462	440.892	1221.96	2039.86	2839.86
12.1667	430.892	1219.61	2040.86	2840.86
12.1872	435.892	1221.14	2045.86	2845.86
12.2077	427.892	1220.96	2032.86	2832.86
12.2282	443.892	1218.76	2045.86	2845.86
12.2487	405.892	1217.62	2031.86	2831.86
12.2691	439.892	1220.43	2036.86	2836.86
12.2896	431.892	1220.12	2037.86	2837.86
12.3101	437.892	1219.24	2039.86	2839.86
12.3306	427.892	1215.42	2033.86	2833.86
12.3511	436.892	1218.31	2040.86	2840.86
12.3716	413.892	1211.7	2039.86	2839.86
12.3921	416.892	1209.13	2043.86	2843.86
12.4126	420.892	1212.34	2056.86	2856.86
12.433	437.892	1215.02	2032.86	2832.86
12.4535	434.892	1232.23	2047.86	2847.86
12.474	458.892	1233.42	2035.86	2835.86
12.4945	447.892	1230.53	2030.86	2830.86
12.515	435.892	1225.61	2044.86	2844.86
12.5355	423.892	1223.6	2043.86	2843.86
12.556	446.892	1225.79	2048.86	2848.86
12.5765	425.892	1227.19	2052.86	2852.86
12.5969	435.892	1232.89	2044.86	2844.86
12.6174	461.892	1236.29	2055.86	2855.86
12.6379	464.892	1241.52	2042.86	2842.86
12.6584	450.892	1240.11	2045.86	2845.86
12.6789	444.892	1238.12	2025.86	2825.86
12.6994	437.892	1232.92	2028.86	2828.86
12.7199	452.892	1227.08	2051.86	2851.86
12.7403	420.892	1220.64	2027.86	2827.86
12.7608	426.892	1217.32	2055.86	2855.86
12.7813	438.892	1216.38	2049.86	2849.86
12.8018	426.892	1215.63	2031.86	2831.86
12.8223	411.892	1216.04	2038.86	2838.86
12.8428	435.892	1218.57	2042.86	2842.86
12.8633	440.892	1221.96	2056.86	2856.86
12.8838	430.892	1219.61	2050.86	2850.86
12.9042	435.892	1221.14	2049.86	2849.86
12.9247	427.892	1220.96	2048.86	2848.86
12.9452	443.892	1218.76	2058.86	2858.86
12.9657	405.892	1217.62	2061.86	2861.86
12.9862	439.892	1220.43	2068.86	2868.86
13.0067	431.892	1220.12	2070.86	2870.86
13.0272	437.892	1219.24	2056.86	2856.86
13.0477	427.892	1215.42	2081.86	2881.86
13.0681	436.892	1218.31	2065.86	2865.86
13.0886	413.892	1211.7	2064.86	2864.86
13.1091	416.892	1209.13	2055.86	2855.86
13.1296	420.892	1212.34	2052.86	2852.86
13.1501	437.892	1215.02	2048.86	2848.86
13.1706	411.892	1215.32	2036.86	2836.86
13.1911	435.892	1217.01	2032.86	2832.86
13.2116	450.892	1213.85	2053.86	2853.86
13.232	410.892	1214.99	2028.86	2828.86
13.2525	413.892	1212.45	2050.86	2850.86
13.273	418.892	1211.57	2036.86	2836.86
13.2935	421.892	1205.21	2066.86	2866.86
13.314	440.892	1202.14	2055.86	2855.86
13.3345	402.892	1208.92	2032.86	2832.86
13.355	412.892	1209.48	2048.86	2848.86
13.3754	415.892	1211.26	2050.86	2850.86
13.3959	431.892	1213.88	2035.86	2835.86
13.4164	448.892	1219.28	2048.86	2848.86
13.4369	423.892	1227.94	2035.86	2835.86
13.4574	443.892	1231.49	2030.86	2830.86
13.4779	443.892	1232.35	2041.86	2841.86
13.4984	449.892	1228.29	2047.86	2847.86
13.5189	435.892	1224.55	2052.86	2852.86
13.5393	435.892	1220.74	2047.86	2847.86
13.5598	421.892	1214.46	2036.86	2836.86
13.5803	415.892	1210.83	2039.86	2839.86
13.6008	423.892	1211.49	2038.86	2838.86
13.6213	416.892	1211.59	2036.86	2836.86
13.6418	434.892	1215.24	2058.86	2858.86
13.6623	432.892	1219.67	2047.86	2847.86
13.6828	439.892	1223.1	2033.86	2833.86
13.7032	418.892	1220.7	2044.86	2844.86
13.7237	445.892	1217.3	2040.86	2840.86
13.7442	424.892	1211.17	2054.86	2854.86
13.7647	421.892	1209.36	2046.86	2846.86
13.7852	403.892	1208.52	2038.86	2838.86
13.8057	419.892	1215.8	2050.86	2850.86
13.8262	427.892	1215.22	2047.86	2847.86
13.8466	441.892	1215.82	2053.86	2853.86
13.8671	438.892	1218.45	2040.86	2840.86
13.8876	446.892	1219.21	2041.86	2841.86
13.9081	397.892	1218.07	2048.86	2848.86
13.9286	415.892	1217.55	2033.86	2833.86
13.9491	443.892	1212.7	2034.86	2834.86
13.9696	424.892	1210.92	2059.86	2859.86
13.9901	436.892	1210.83	2053.86	2853.86
14.0105	420.892	1215.55	2037.86	2837.86
14.031	403.892	1212.27	2052.86	2852.86
14.0515	428.892	1210.67	2039.86	2839.86
14.072	430.892	1213.9	2045.86	2845.86
14.0925	433.892	1217.38	2052.86	2852.86
14.113	428.892	1226.62	2043.86	2843.86
14.1335	441.892	1232.67	2037.86	2837.86
14.154	441.892	1228.83	2051.86	2851.86
14.1744	449.892	1226.54	2051.86	2851.86
14.1949	446.892	1219.78	2054.86	2854.86
14.2154	416.892	1213.7	2034.86	2834.86
14.2359	400.892	1208	2053.86	2853.86
14.2564	418.892	1202.13	2054.86	2854.86
14.2769	403.892	1199.95	2047.86	2847.86
14.2973	424.892	1199.97	2028.86	2828.86
14.3178	423.892	1207.37	2049.86	2849.86
14.3383	411.892	1214	2038.86	2838.86
14.3588	430.892	1216.13	2044.86	2844.86
14.3793	422.892	1216.38	2062.86	2862.86
14.3998	445.892	1211.59	2053.86	2853.86
14.4203	427.892	1212.59	2052.86	2852.86
14.4408	411.892	1213.05	2057.86	2857.86
14.4612	406.892	1210.89	2037.86	2837.86
14.4817	422.892	1212.02	2047.86	2847.86
14.5022	443.892	1211.79	2068.86	2868.86
14.5227	424.892	1216.64	2037.86	2837.86
14.5432	428.892	1220.38	2041.86	2841.86
14.5637	432.892	1219.9	2048.86	2848.86
14.5842	426.892	1213.68	2044.86	2844.86
14.6047	428.892	1211.86	2055.86	2855.86
14.6251	421.892	1213.12	2033.86	2833.86
14.6456	415.892	1213.67	2045.86	2845.86
14.6661	418.892	1214.7	2046.86	2846.86
14.6866	445.892	1218.66	2049.86	2849.86
14.7071	427.892	1215.32	2016.86	2816.86
14.7276	433.892	1219.03	2031.86	2831.86
14.7481	427.892	1219.5	2050.86	2850.86
14.7685	415.892	1232	2038.86	2838.86
14.789	451.892	1231.66	2038.86	2838.86
14.8095	446.892	1229.88	2039.86	2839.86
14.83	436.892	1226.09	2040.86	2840.86
14.8505	443.892	1226	2056.86	2856.86
14.871	430.892	1226.46	2058.86	2858.86
14.8915	436.892	1223.35	2052.86	2852.86
14.912	433.892	1225.1	2042.86	2842.86
14.9324	440.892	1227.85	2041.86	2841.86
14.9529	435.892	1232.41	2032.86	2832.86
14.9734	456.892	1236.77	2042.86	2842.86
14.9939	447.892	1235.03	2039.86	2839.86
15.0144	449.892	1234.11	2043.86	2843.86
15.0349	452.892	1230.32	2038.86	2838.86
15.0554	428.892	1226.3	2037.86	2837.86
15.0759	421.892	1222.71	2030.86	2830.86
15.0963	440.892	1223.38	2051.86	2851.86
15.1168	431.892	1224.25	2063.86	2863.86
15.1373	440.892	1227.31	2041.86	2841.86
15.1578	450.892	1231.78	2046.86	2846.86
15.1783	445.892	1234.07	2045.86	2845.86
15.1988	442.892	1232.38	2050.86	2850.86
15.2193	443.892	1231.66	2031.86	2831.86
15.2398	437.892	1226.28	2046.86	2846.86
15.2602	440.892	1224.2	2054.86	2854.86
15.2807	430.892	1224.15	2031.86	2831.86
15.3012	432.892	1225.83	2050.86	2850.86
15.3217	430.892	1226.63	2026.86	2826.86
15.3422	453.892	1228.05	2042.86	2842.86
15.3627	442.892	1229.26	2041.86	2841.86
15.3832	445.892	1232.37	2058.86	2858.86
15.4037	435.892	1230.77	2049.86	2849.86
15.4241	441.892	1231.11	2060.86	2860.86
15.4446	444.892	1231.11	2040.86	2840.86
15.4651	445.892	1234.17	2044.86	2844.86
15.4856	434.892	1232.23	2055.86	2855.86
15.5061	458.892	1233.42	2034.86	2834.86
15.5266	447.892	1230.53	2050.86	2850.86
15.5471	435.892	1225.61	2042.86	2842.86
15.5675	423.892	1223.6	2043.86	2843.86
15.588	446.892	1225.79	2046.86	2846.86
15.6085	425.892	1227.19	2038.86	2838.86
15.629	435.892	1232.89	2052.86	2852.86
15.6495	461.892	1236.29	2048.86	2848.86
15.67	464.892	1241.52	2046.86	2846.86
15.6905	450.892	1240.11	2044.86	2844.86
15.711	444.892	1238.12	2040.86	2840.86
15.7314	437.892	1232.92	2038.86	2838.86
15.7519	452.892	1227.08	2044.86	2844.86
15.7724	420.892	1220.64	2046.86	2846.86
15.7929	426.892	1217.32	2031.86	2831.86
15.8134	438.892	1216.38	2038.86	2838.86
15.8339	426.892	1215.63	2034.86	2834.86
15.8544	411.892	1216.04	2034.86	2834.86
15.8748	435.892	1218.57	2041.86	2841.86
15.8953	440.892	1221.96	2028.86	2828.86
15.9158	430.892	1219.61	2035.86	2835.86
15.9363	435.892	1221.14	2040.86	2840.86
15.9568	427.892	1220.96	2037.86	2837.86
15.9773	443.892	1218.76	2038.86	2838.86
15.9978	405.892	1217.62	2049.86	2849.86
16.0182	439.892	1220.43	2038.86	2838.86
16.0387	431.892	1220.12	2041.86	2841.86
16.0592	437.892	1219.24	2033.86	2833.86
16.0797	427.892	1215.42	2036.86	2836.86
16.1002	436.892	1218.31	2018.86	2818.86
16.1207	413.892	1211.7	2040.86	2840.86
16.1412	416.892	1209.13	2027.86	2827.86
16.1617	420.892	1212.34	2048.86	2848.86
16.1822	437.892	1215.02	2051.86	2851.86
16.2026	434.892	1232.23	2036.86	2836.86
16.2231	458.892	1233.42	2037.86	2837.86
16.2436	447.892	1230.53	2043.86	2843.86
16.2641	435.892	1225.61	2026.86	2826.86
16.2846	423.892	1223.6	2056.86	2856.86
16.3051	446.892	1225.79	2041.86	2841.86
16.3255	425.892	1227.19	2030.86	2830.86
16.346	435.892	1232.89	2030.86	2830.86
16.3665	461.892	1236.29	2045.86	2845.86
16.387	464.892	1241.52	2042.86	2842.86
16.4075	450.892	1240.11	2037.86	2837.86
16.428	444.892	1238.12	2037.86	2837.86
16.4485	437.892	1232.92	2039.86	2839.86
16.469	452.892	1227.08	2031.86	2831.86
16.4895	420.892	1220.64	2041.86	2841.86
16.5099	426.892	1217.32	2049.86	2849.86
16.5304	438.892	1216.38	2049.86	2849.86
16.5509	426.892	1215.63	2032.86	2832.86
16.5714	411.892	1216.04	2049.86	2849.86
16.5919	435.892	1218.57	2045.86	2845.86
16.6124	440.892	1221.96	2046.86	2846.86
16.6329	430.892	1219.61	2023.86	2823.86
16.6533	435.892	1221.14	2048.86	2848.86
16.6738	427.892	1220.96	2041.86	2841.86
16.6943	443.892	1218.76	2052.86	2852.86
16.7148	405.892	1217.62	2028.86	2828.86
16.7353	439.892	1220.43	2048.86	2848.86
16.7558	431.892	1220.12	2046.86	2846.86
16.7763	437.892	1219.24	2041.86	2841.86
16.7967	427.892	1215.42	2034.86	2834.86
16.8172	436.892	1218.31	2026.86	2826.86
16.8377	413.892	1211.7	2047.86	2847.86
16.8582	416.892	1209.13	2047.86	2847.86
16.8787	420.892	1212.34	2036.86	2836.86
16.8992	437.892	1215.02	2029.86	2829.86
16.9197	411.892	1215.32	2034.86	2834.86
16.9402	435.892	1217.01	2033.86	2833.86
16.9607	450.892	1213.85	2046.86	2846.86
16.9811	410.892	1214.99	2054.86	2854.86
17.0016	413.892	1212.45	2066.86	2866.86
17.0221	418.892	1211.57	2040.86	2840.86
17.0426	421.892	1205.21	2045.86	2845.86
17.0631	440.892	1202.14	2041.86	2841.86
17.0836	402.892	1208.92	2042.86	2842.86
17.1041	412.892	1209.48	2055.86	2855.86
17.1245	415.892	1211.26	2051.86	2851.86
17.145	431.892	1213.88	2024.86	2824.86
17.1655	448.892	1219.28	2025.86	2825.86
17.186	423.892	1227.94	2036.86	2836.86
17.2065	443.892	1231.49	2044.86	2844.86
17.227	443.892	1232.35	2041.86	2841.86
17.2475	449.892	1228.29	2029.86	2829.86
17.2679	435.892	1224.55	2046.86	2846.86
17.2884	435.892	1220.74	2041.86	2841.86
17.3089	421.892	1214.46	2040.86	2840.86
17.3294	415.892	1210.83	2047.86	2847.86
17.3499	423.892	1211.49	2032.86	2832.86
17.3704	416.892	1211.59	2048.86	2848.86
17.3909	434.892	1215.24	2031.86	2831.86
17.4114	432.892	1219.67	2037.86	2837.86
17.4319	439.892	1223.1	2034.86	2834.86
17.4523	418.892	1220.7	2031.86	2831.86
17.4728	445.892	1217.3	2061.86	2861.86
17.4933	424.892	1211.17	2034.86	2834.86
17.5138	421.892	1209.36	2037.86	2837.86
17.5343	403.892	1208.52	2046.86	2846.86
17.5548	419.892	1215.8	2024.86	2824.86
17.5753	427.892	1215.22	2054.86	2854.86
17.5957	441.892	1215.82	2044.86	2844.86
17.6162	438.892	1218.45	2046.86	2846.86
17.6367	446.892	1219.21	2042.86	2842.86
17.6572	397.892	1218.07	2042.86	2842.86
17.6777	415.892	1217.55	2036.86	2836.86
17.6982	443.892	1212.7	2045.86	2845.86
17.7187	424.892	1210.92	2045.86	2845.86
17.7391	436.892	1210.83	2030.86	2830.86
17.7596	420.892	1215.55	2047.86	2847.86
17.7801	403.892	1212.27	2040.86	2840.86
17.8006	428.892	1210.67	2036.86	2836.86
17.8211	430.892	1213.9	2046.86	2846.86
17.8416	433.892	1217.38	2044.86	2844.86
17.8621	428.892	1226.62	2043.86	2843.86
17.8826	403.892	1187.45	2027.86	2827.86
17.903	410.892	1188.32	2039.86	2839.86
17.9235	398.892	1185.9	2036.86	2836.86
17.944	392.892	1186.15	2039.86	2839.86
17.9645	386.892	1184.68	2045.86	2845.86
17.985	394.892	1180.3	2031.86	2831.86
18.0055	387.892	1177.91	2024.86	2824.86
18.026	405.892	1174.92	2030.86	2830.86
18.0465	378.892	1173.61	2037.86	2837.86
18.0669	379.892	1175.72	2033.86	2833.86
18.0874	385.892	1175.79	2050.86	2850.86
18.1079	379.892	1182.34	2057.86	2857.86
18.1284	406.892	1184.31	2047.86	2847.86
18.1489	411.892	1187.65	2026.86	2826.86
18.1694	396.892	1188.7	2045.86	2845.86
18.1899	413.892	1187.99	2044.86	2844.86
18.2103	373.892	1182.65	2048.86	2848.86
18.2308	384.892	1174.99	2041.86	2841.86
18.2513	394.892	1171.23	2034.86	2834.86
18.2718	380.892	1170.31	2051.86	2851.86
18.2923	367.892	1166.54	2050.86	2850.86
18.3128	386.892	1168.98	2054.86	2854.86
18.3333	385.892	1169.2	2048.86	2848.86
18.3538	381.892	1170.95	2041.86	2841.86
18.3742	376.892	1178.37	2042.86	2842.86
18.3947	398.892	1183.69	2054.86	2854.86
18.4152	403.892	1187.02	2034.86	2834.86
18.4357	401.892	1189.34	2042.86	2842.86
18.4562	411.892	1189.23	2042.86	2842.86
18.4767	394.892	1187.9	2038.86	2838.86
18.4972	398.892	1185.96	2027.86	2827.86
18.5176	383.892	1184.77	2036.86	2836.86
18.5381	390.892	1183.2	2049.86	2849.86
18.5586	402.892	1181.04	2028.86	2828.86
18.5791	404.892	1183.16	2044.86	2844.86
18.5996	387.892	1181.22	2040.86	2840.86
18.6201	385.892	1180.3	2050.86	2850.86
18.6406	388.892	1178.21	2042.86	2842.86
18.6611	392.892	1172.38	2035.86	2835.86
18.6815	389.892	1175.44	2042.86	2842.86
18.702	387.892	1172.8	2032.86	2832.86
18.7225	382.892	1174.01	2044.86	2844.86
18.743	370.892	1174.91	2038.86	2838.86
18.7635	500.892	1190	2055.86	2855.86
18.784	387.892	1206.84	2076.86	2876.86
18.8045	400	1215.85	2058.86	2858.86
18.825	408	1226.44	2072.86	2872.86
18.8454	420	1235.48	2072.86	2872.86
18.8659	440	1240.87	2066.86	2866.86
18.8864	460.892	1250.06	2087.86	2887.86
18.9069	480.892	1268.13	2079.86	2879.86
18.9274	460.892	1252.24	2079.86	2879.86
18.9479	440	1230	2091.86	2891.86
18.9684	420	1220	2088.86	2888.86
18.9888	408	1210	2096.86	2896.86
19.0093	393.892	1200	2070.86	2870.86
19.0298	390.892	1185.9	2086.86	2886.86
19.0503	403.892	1187.45	2085.86	2885.86
19.0708	410.892	1188.32	2075.86	2875.86
19.0913	398.892	1185.9	2059.86	2859.86
19.1118	392.892	1186.15	2065.86	2865.86
19.1322	386.892	1184.68	2060.86	2860.86
19.1527	394.892	1180.3	2070.86	2870.86
19.1732	387.892	1177.91	2061.86	2861.86
19.1937	405.892	1174.92	2064.86	2864.86
19.2142	378.892	1173.61	2078.86	2878.86
19.2347	379.892	1175.72	2053.86	2853.86
19.2552	385.892	1175.79	2056.86	2856.86
19.2757	379.892	1182.34	2072.86	2872.86
19.2962	406.892	1184.31	2061.86	2861.86
19.3166	411.892	1187.65	2071.86	2871.86
19.3371	396.892	1188.7	2049.86	2849.86
19.3576	413.892	1187.99	2079.86	2879.86
19.3781	373.892	1182.65	2067.86	2867.86
19.3986	384.892	1174.99	2055.86	2855.86
19.4191	394.892	1171.23	2055.86	2855.86
19.4396	380.892	1170.31	2054.86	2854.86
19.46	367.892	1166.54	2048.86	2848.86
19.4805	386.892	1168.98	2061.86	2861.86
19.501	385.892	1169.2	2043.86	2843.86
19.5215	381.892	1170.95	2045.86	2845.86
19.542	376.892	1178.37	2036.86	2836.86
19.5625	398.892	1183.69	2032.86	2832.86
19.583	403.892	1187.02	2029.86	2829.86
19.6034	401.892	1189.34	2053.86	2853.86
19.6239	411.892	1189.23	2046.86	2846.86
19.6444	394.892	1187.9	2045.86	2845.86
19.6649	398.892	1185.96	2052.86	2852.86
19.6854	383.892	1184.77	2035.86	2835.86
19.7059	390.892	1183.2	2027.86	2827.86
19.7264	402.892	1181.04	2035.86	2835.86
19.7469	404.892	1183.16	2067.86	2867.86
19.7674	387.892	1181.22	2053.86	2853.86
19.7878	385.892	1180.3	2050.86	2850.86
19.8083	388.892	1178.21	2033.86	2833.86
19.8288	392.892	1172.38	2041.86	2841.86
19.8493	374.892	1169.59	2048.86	2848.86
19.8698	385.892	1167.21	2023.86	2823.86
19.8903	382.892	1166.73	2050.86	2850.86
19.9108	363.892	1167.76	2055.86	2855.86
19.9312	384.892	1171.12	2053.86	2853.86
19.9517	381.892	1176.32	2060.86	2860.86
19.9722	404.892	1180.45	2054.86	2854.86
19.9927	399.892	1185.31	2063.86	2863.86
20.0132	400.892	1189.88	2047.86	2847.86
20.0337	398.892	1190.27	2068.86	2868.86
20.0542	403.892	1194.12	2063.86	2863.86
20.0746	398.892	1188.57	2097.86	2897.86
20.0951	403.892	1188.82	2056.86	2856.86
20.1156	404.892	1187.19	2048.86	2848.86
20.1361	402.892	1185.17	2049.86	2849.86
20.1566	367.892	1182.19	2061.86	2861.86
20.1771	408.892	1180.21	2057.86	2857.86
20.1976	384.892	1174.72	2040.86	2840.86
20.2181	385.892	1169.63	2048.86	2848.86
20.2385	381.892	1169.94	2050.86	2850.86
20.259	377.892	1169.58	2038.86	2838.86
20.2795	364.892	1163.48	2032.86	2832.86
20.3	378.892	1162.82	2051.86	2851.86
20.3205	390.892	1160.94	2049.86	2849.86
20.341	362.892	1161.23	2066.86	2866.86
20.3615	369.892	1160.96	2056.86	2856.86
20.3819	370.892	1163.45	2048.86	2848.86
20.4024	377.892	1164.85	2049.86	2849.86
20.4229	381.892	1167.06	2061.86	2861.86
20.4434	378.892	1169.59	2057.86	2857.86
20.4639	394.892	1173.27	2040.86	2840.86
20.4844	385.892	1173.51	2048.86	2848.86
20.5049	377.892	1175.69	2050.86	2850.86
20.5254	379.892	1175.41	2038.86	2838.86
20.5459	406.892	1176.39	2032.86	2832.86
20.5663	377.892	1178.73	2051.86	2851.86
20.5868	400.892	1179.37	2049.86	2849.86
20.6073	381.892	1181.82	2053.86	2853.86
20.6278	399.892	1180.35	2028.86	2828.86
20.6483	397.892	1177.28	2049.86	2849.86
20.6688	375.892	1179.86	2051.86	2851.86
20.6893	400.892	1179.38	2053.86	2853.86
20.7097	381.892	1180.58	2059.86	2859.86
20.7302	391.892	1175.98	2048.86	2848.86
20.7507	394.892	1171.23	2032.86	2832.86
20.7712	380.892	1170.31	2046.86	2846.86
20.7917	367.892	1166.54	2055.86	2855.86
20.8122	386.892	1168.98	2054.86	2854.86
20.8327	385.892	1169.2	2048.86	2848.86
20.8531	381.892	1170.95	2061.86	2861.86
20.8736	376.892	1178.37	2043.86	2843.86
20.8941	398.892	1183.69	2042.86	2842.86
20.9146	403.892	1187.02	2058.86	2858.86
20.9351	401.892	1189.34	2046.86	2846.86
20.9556	411.892	1189.23	2047.86	2847.86
20.9761	394.892	1187.9	2069.86	2869.86
20.9966	398.892	1185.96	2058.86	2858.86
21.0171	383.892	1184.77	2060.86	2860.86
21.0375	390.892	1183.2	2046.86	2846.86
21.058	402.892	1181.04	2036.86	2836.86
21.0785	404.892	1183.16	2039.86	2839.86
21.099	387.892	1181.22	2058.86	2858.86
21.1195	385.892	1180.3	2050.86	2850.86
21.14	388.892	1178.21	2055.86	2855.86
21.1605	392.892	1172.38	2053.86	2853.86
21.1809	374.892	1169.59	2060.86	2860.86
21.2014	385.892	1167.21	2054.86	2854.86
21.2219	382.892	1166.73	2063.86	2863.86
21.2424	363.892	1167.76	2047.86	2847.86
21.2629	384.892	1171.12	2068.86	2868.86
21.2834	381.892	1176.32	2063.86	2863.86
21.3039	404.892	1180.45	2067.86	2867.86
21.3243	399.892	1185.31	2062.86	2862.86
21.3448	400.892	1189.88	2049.86	2849.86
21.3653	398.892	1190.27	2044.86	2844.86
21.3858	403.892	1194.12	2063.86	2863.86
21.4063	398.892	1188.57	2062.86	2862.86
21.4268	403.892	1188.82	2059.86	2859.86
21.4473	404.892	1187.19	2077.86	2877.86
21.4678	402.892	1185.17	2077.86	2877.86
21.4882	367.892	1182.19	2063.86	2863.86
21.5087	408.892	1180.21	2086.86	2886.86
21.5292	384.892	1174.72	2060.86	2860.86
21.5497	385.892	1169.63	2059.86	2859.86
21.5702	381.892	1169.94	2066.86	2866.86
21.5907	377.892	1169.58	2056.86	2856.86
21.6112	364.892	1163.48	2048.86	2848.86
21.6317	378.892	1162.82	2049.86	2849.86
21.6521	390.892	1160.94	2061.86	2861.86
21.6726	362.892	1161.23	2057.86	2857.86
21.6931	369.892	1160.96	2040.86	2840.86
21.7136	370.892	1163.45	2048.86	2848.86
21.7341	377.892	1164.85	2040.86	2840.86
21.7546	381.892	1167.06	2056.86	2856.86
21.7751	378.892	1169.59	2058.86	2858.86
21.7955	394.892	1173.27	2052.86	2852.86
21.816	385.892	1173.51	2042.86	2842.86
21.8365	377.892	1175.69	2041.86	2841.86
21.857	379.892	1175.41	2032.86	2832.86
21.8775	406.892	1176.39	2042.86	2842.86
21.898	377.892	1178.73	2039.86	2839.86
21.9185	400.892	1179.37	2043.86	2843.86
21.939	381.892	1181.82	2038.86	2838.86
21.9594	399.892	1180.35	2037.86	2837.86
21.9799	397.892	1177.28	2030.86	2830.86
22.0004	375.892	1179.86	2051.86	2851.86
22.0209	400.892	1179.38	2063.86	2863.86
22.0414	381.892	1180.58	2041.86	2841.86
22.0619	391.892	1175.98	2046.86	2846.86
22.0824	398.892	1175.11	2045.86	2845.86
22.1029	390.892	1179.78	2050.86	2850.86
22.1233	378.892	1179.93	2031.86	2831.86
22.1438	378.892	1180.59	2046.86	2846.86
22.1643	402.892	1177.93	2054.86	2854.86
22.1848	408.892	1171.18	2031.86	2831.86
22.2053	376.892	1171.59	2050.86	2850.86
22.2258	367.892	1170.4	2026.86	2826.86
22.2463	372.892	1168.87	2042.86	2842.86
22.2667	365.892	1163.56	2041.86	2841.86
22.2872	405.892	1165.63	2058.86	2858.86
22.3077	376.892	1171.08	2049.86	2849.86
22.3282	386.892	1175.21	2060.86	2860.86
22.3487	375.892	1179.14	2040.86	2840.86
22.3692	401.892	1182.02	2044.86	2844.86
22.3897	388.892	1176.62	2055.86	2855.86
22.4102	398.892	1177.3	2034.86	2834.86
22.4306	395.892	1176.67	2050.86	2850.86
22.4511	378.892	1178.26	2042.86	2842.86
22.4716	364.892	1174.76	2043.86	2843.86
22.4921	394.892	1174.06	2046.86	2846.86
22.5126	399.892	1170.93	2038.86	2838.86
22.5331	388.892	1171.17	2052.86	2852.86
22.5536	369.892	1172.12	2048.86	2848.86
22.574	375.892	1166.79	2046.86	2846.86
22.5945	373.892	1159.79	2044.86	2844.86
22.615	379.892	1158.62	2040.86	2840.86
22.6355	366.892	1158.03	2038.86	2838.86
22.656	356.892	1162.11	2044.86	2844.86
22.6765	385.892	1163.89	2046.86	2846.86
22.697	383.892	1168.83	2031.86	2831.86
22.7175	373.892	1170.3	2038.86	2838.86
22.7379	399.892	1174.93	2034.86	2834.86
22.7584	383.892	1175.42	2034.86	2834.86
22.7789	390.892	1173.92	2041.86	2841.86
22.7994	371.892	1175.43	2028.86	2828.86
22.8199	392.892	1175.12	2035.86	2835.86
22.8404	378.892	1168.41	2040.86	2840.86
22.8609	391.892	1168.84	2037.86	2837.86
22.8814	379.892	1167.35	2038.86	2838.86
22.9018	366.892	1163.09	2049.86	2849.86
22.9223	362.892	1160.08	2038.86	2838.86
22.9428	389.892	1160.28	2041.86	2841.86
22.9633	367.892	1163.14	2033.86	2833.86
22.9838	362.892	1171.21	2036.86	2836.86
23.0043	394.892	1187.9	2069.86	2869.86
23.0248	398.892	1185.96	2058.86	2858.86
23.0452	389.892	1175.44	2067.86	2847.86
23.0657	387.892	1172.8	2078.86	2868.86
23.0862	382.892	1174.01	2083.86	2863.86
23.1067	370.892	1174.91	2097.86	2897.86
23.1272	500.892	1276.76	2132.86	2902.86
23.1477	387.892	1276.84	2149.86	2949.86
23.1682	408.892	1275.85	2154.86	2944.86
23.1886	480	1276.44	2163.86	2993.86
23.2091	480	1275.48	2172.86	2992.86
23.2296	489.892	1270.87	2189.86	2959.86
23.2501	475.892	1270.06	2199.86	3000.86
23.2706	490.892	1268.13	2187.86	2987.86
23.2911	479.892	1272.24	2173.86	2913.86
23.3116	380.892	1171.25	2166.86	2886.86
23.3321	383.892	1171.88	2150.86	2860.86
23.3526	386.892	1176.99	2149.86	2859.86
23.373	393.892	1180.6	2136.86	2866.86
23.3935	390.892	1185.9	2126.86	2856.86
23.414	403.892	1187.45	2118.86	2848.86
23.4345	410.892	1188.32	2109.86	2849.86
23.455	398.892	1185.9	2091.86	2861.86
23.4755	392.892	1186.15	2087.86	2857.86
23.496	386.892	1184.68	2070.86	2840.86
23.5164	394.892	1180.3	2068.86	2848.86
23.5369	387.892	1177.91	2050.86	2850.86
23.5574	405.892	1174.92	2038.86	2838.86
23.5779	378.892	1173.61	2032.86	2832.86
23.5984	379.892	1175.72	2051.86	2851.86
23.6189	385.892	1175.79	2049.86	2849.86
23.6394	379.892	1182.34	2053.86	2853.86
23.6598	406.892	1184.31	2028.86	2828.86
23.6803	411.892	1187.65	2049.86	2849.86
23.7008	396.892	1188.7	2051.86	2851.86
23.7213	413.892	1187.99	2053.86	2853.86
23.7418	373.892	1182.65	2059.86	2859.86
23.7623	384.892	1174.99	2048.86	2848.86
23.7828	394.892	1171.23	2032.86	2832.86
23.8033	380.892	1170.31	2046.86	2846.86
23.8238	367.892	1166.54	2055.86	2855.86
23.8442	386.892	1168.98	2054.86	2854.86
23.8647	385.892	1169.2	2048.86	2848.86
23.8852	381.892	1170.95	2061.86	2861.86
23.9057	376.892	1178.37	2043.86	2843.86
23.9262	398.892	1183.69	2042.86	2842.86
23.9467	403.892	1187.02	2058.86	2858.86
23.9672	401.892	1189.34	2046.86	2846.86
23.9876	411.892	1189.23	2047.86	2847.86
24.0081	394.892	1187.9	2069.86	2869.86
24.0286	398.892	1185.96	2058.86	2858.86
24.0491	383.892	1184.77	2060.86	2860.86
24.0696	390.892	1183.2	2046.86	2846.86
24.0901	402.892	1181.04	2036.86	2836.86
24.1106	404.892	1183.16	2039.86	2839.86
24.131	387.892	1181.22	2058.86	2858.86
24.1515	385.892	1180.3	2050.86	2850.86
24.172	388.892	1178.21	2055.86	2855.86
24.1925	392.892	1172.38	2053.86	2853.86
24.213	374.892	1169.59	2060.86	2860.86
24.2335	385.892	1167.21	2054.86	2854.86
24.254	382.892	1166.73	2063.86	2863.86
24.2745	363.892	1167.76	2047.86	2847.86
24.295	384.892	1171.12	2068.86	2868.86
24.3154	381.892	1176.32	2063.86	2863.86
24.3359	404.892	1180.45	2067.86	2867.86
24.3564	399.892	1185.31	2062.86	2862.86
24.3769	400.892	1189.88	2049.86	2849.86
24.3974	398.892	1190.27	2044.86	2844.86
24.4179	403.892	1194.12	2063.86	2863.86
24.4383	398.892	1188.57	2062.86	2862.86
24.4588	403.892	1188.82	2059.86	2859.86
24.4793	404.892	1187.19	2077.86	2877.86
24.4998	402.892	1185.17	2077.86	2877.86
24.5203	367.892	1182.19	2063.86	2863.86
24.5408	408.892	1180.21	2086.86	2886.86
24.5613	384.892	1174.72	2060.86	2860.86
24.5818	385.892	1169.63	2059.86	2859.86
24.6023	381.892	1169.94	2066.86	2866.86
24.6227	377.892	1169.58	2056.86	2856.86
24.6432	364.892	1163.48	2048.86	2848.86
24.6637	378.892	1162.82	2049.86	2849.86
24.6842	390.892	1160.94	2061.86	2861.86
24.7047	362.892	1161.23	2057.86	2857.86
24.7252	369.892	1160.96	2040.86	2840.86
24.7457	370.892	1163.45	2048.86	2848.86
24.7661	377.892	1164.85	2040.86	2840.86
24.7866	381.892	1167.06	2056.86	2856.86
24.8071	378.892	1169.59	2058.86	2858.86
24.8276	394.892	1173.27	2052.86	2852.86
24.8481	385.892	1173.51	2042.86	2842.86
24.8686	377.892	1175.69	2041.86	2841.86
24.8891	379.892	1175.41	2032.86	2832.86
24.9095	406.892	1176.39	2042.86	2842.86
24.93	377.892	1178.73	2039.86	2839.86
24.9505	400.892	1179.37	2043.86	2843.86
24.971	381.892	1181.82	2038.86	2838.86
24.9915	399.892	1180.35	2037.86	2837.86
25.012	397.892	1177.28	2030.86	2830.86
25.0325	375.892	1179.86	2051.86	2851.86
25.053	400.892	1179.38	2063.86	2863.86
25.0735	381.892	1180.58	2041.86	2841.86
25.0939	391.892	1175.98	2046.86	2846.86
25.1144	398.892	1175.11	2045.86	2845.86
25.1349	390.892	1179.78	2050.86	2850.86
25.1554	378.892	1179.93	2031.86	2831.86
25.1759	378.892	1180.59	2046.86	2846.86
25.1964	372.892	1158.38	2086.86	2886.86
25.2169	363.892	1161.18	2060.86	2860.86
25.2373	382.892	1165.67	2059.86	2859.86
25.2578	392.892	1167.86	2066.86	2866.86
25.2783	370.892	1169.79	2056.86	2856.86
25.2988	384.892	1169.21	2048.86	2848.86
25.3193	378.892	1167.31	2049.86	2849.86
25.3398	378.892	1164.45	2061.86	2861.86
25.3603	372.892	1165.09	2057.86	2857.86
25.3807	372.892	1166.1	2040.86	2840.86
25.4012	373.892	1164.57	2048.86	2848.86
25.4217	386.892	1163.14	2040.86	2840.86
25.4422	380.892	1163.76	2056.86	2856.86
25.4627	364.892	1161.55	2058.86	2858.86
25.4832	372.892	1162.68	2052.86	2852.86
25.5037	367.892	1161.05	2042.86	2842.86
25.5242	381.892	1163.07	2041.86	2841.86
25.5446	365.892	1163.58	2032.86	2832.86
25.5651	392.892	1163.44	2042.86	2842.86
25.5856	368.892	1164.73	2055.86	2855.86
25.6061	387.892	1166.58	2034.86	2834.86
25.6266	357.892	1167.89	2050.86	2850.86
25.6471	379.892	1170.33	2042.86	2842.86
25.6676	398.892	1169.02	2054.86	2854.86
25.6881	382.892	1170.76	2058.86	2858.86
25.7085	383.892	1170.3	2065.86	2865.86
25.729	375.892	1169.82	2046.86	2846.86
25.7495	373.892	1164.29	2046.86	2846.86
25.77	374.892	1162.33	2061.86	2861.86
25.7905	377.892	1160.7	2063.86	2863.86
25.811	364.892	1160.8	2064.86	2864.86
25.8315	378.892	1164.1	2072.86	2872.86
25.8519	381.892	1165.17	2070.86	2870.86
25.8724	365.892	1168.5	2081.86	2881.86
25.8929	393.892	1171.23	2083.86	2883.86
25.9134	389.892	1174.06	2104.86	2904.86
25.9339	378.892	1176.45	2115.86	2915.86
25.9544	395.892	1178.03	2118.86	2918.86
25.9749	382.892	1175.36	2159.86	2959.86
25.9953	385.892	1168.91	2181.86	2981.86
26.0158	388.892	1163.9	2254.86	3054.86
26.0363	563.892	1359	2583.86	3383.86
26.0568	953.892	1756.04	2704.86	3504.86
26.0773	969.892	1756.69	2716.86	3516.86
26.0978	964.892	1757.57	2712.86	3512.86
26.1183	576.892	1361.85	2592.86	3392.86
26.1388	489.892	1265.89	2364.86	3164.86
26.1593	376.892	1165.95	2246.86	3046.86
26.1797	378.892	1165.83	2219.86	3019.86
26.2002	378.892	1169.04	2167.86	2967.86
26.2207	362.892	1165.57	2154.86	2954.86
26.2412	376.892	1163.1	2105.86	2905.86
26.2617	393.892	1164.45	2097.86	2897.86
26.2822	382.892	1167.55	2091.86	2891.86
26.3027	355.892	1166.98	2064.86	2864.86
26.3231	381.892	1168.69	2094.86	2894.86
26.3436	386.892	1164.18	2081.86	2881.86
26.3641	383.892	1159.71	2067.86	2867.86
26.3846	356.892	1159.59	2055.86	2855.86
26.4051	376.892	1157.56	2065.86	2865.86
26.4256	354.892	1155.86	2064.86	2864.86
26.4461	366.892	1154.17	2051.86	2851.86
26.4666	372.892	1154.16	2068.86	2868.86
26.487	366.892	1159.03	2056.86	2856.86
26.5075	388.892	1162.75	2062.86	2862.86
26.528	358.892	1168.43	2060.86	2860.86
26.5485	378.892	1168.14	2058.86	2858.86
26.569	396.892	1169.06	2051.86	2851.86
26.5895	388.892	1169.31	2052.86	2852.86
26.61	373.892	1169.02	2064.86	2864.86
26.6304	371.892	1174.5	2059.86	2859.86
26.6509	386.892	1175.02	2063.86	2863.86
26.6714	382.892	1170.81	2056.86	2856.86
26.6919	393.892	1168.09	2065.86	2865.86
26.7124	392.892	1165.63	2046.86	2846.86
26.7329	369.892	1163.92	2043.86	2843.86
26.7534	346.892	1160.38	2048.86	2848.86
26.7739	369.892	1162.19	2041.86	2841.86
26.7943	381.892	1164.28	2052.86	2852.86
26.8148	392.892	1171.1	2028.86	2828.86
26.8353	383.892	1176.48	2048.86	2848.86
26.8558	398.892	1177.17	2046.86	2846.86
26.8763	383.892	1168.31	2041.86	2841.86
26.8968	381.892	1163.04	2034.86	2834.86
26.9173	355.892	1160.85	2026.86	2826.86
26.9378	360.892	1161.17	2047.86	2847.86
26.9582	363.892	1161.94	2047.86	2847.86
26.9787	395.892	1162.78	2036.86	2836.86
26.9992	387.892	1159.38	2029.86	2829.86
27.0197	375.892	1163.74	2034.86	2834.86
27.0402	369.892	1164.55	2033.86	2833.86
27.0607	351.892	1165.01	2046.86	2846.86
27.0812	366.892	1161.56	2054.86	2854.86
27.1016	411.892	1167.8	2066.86	2866.86
27.1221	384.892	1175.55	2040.86	2840.86
27.1426	386.892	1181.65	2039.86	2839.86
27.1631	383.892	1186.15	2045.86	2845.86
27.1836	414.892	1186.08	2046.86	2846.86
27.2041	394.892	1180.38	2050.86	2850.86
27.2246	389.892	1181.25	2050.86	2850.86
27.245	391.892	1176.74	2059.86	2859.86
27.2655	388.892	1176.23	2072.86	2872.86
27.286	371.892	1176.68	2064.86	2864.86
27.3065	391.892	1180.4	2064.86	2864.86
27.327	388.892	1179.6	2074.86	2874.86
27.3475	416.892	1181.73	2055.86	2855.86
27.368	398.892	1180.23	2050.86	2850.86
27.3885	376.892	1181.4	2067.86	2867.86
27.409	376.892	1175.87	2057.86	2857.86
27.4294	398.892	1173.06	2058.86	2858.86
27.4499	371.892	1168.38	2056.86	2856.86
27.4704	396.892	1171.58	2052.86	2852.86
27.4909	373.892	1175.62	2110.86	2910.86
27.5114	391.892	1178.23	2101.86	2901.86
27.5319	386.892	1180.2	2103.86	2903.86
27.5524	402.892	1182.45	2089.86	2889.86
27.5728	396.892	1180.08	2078.86	2878.86
27.5933	397.892	1183.76	2072.86	2872.86
27.6138	389.892	1182.45	2071.86	2871.86
27.6343	378.892	1180.46	2062.86	2862.86
27.6548	394.892	1177.36	2061.86	2861.86
27.6753	404.892	1178.72	2044.86	2844.86
27.6958	383.892	1178.78	2083.86	2883.86
27.7162	382.892	1179.1	2054.86	2854.86
27.7367	394.892	1182	2071.86	2871.86
27.7572	398.892	1179.39	2059.86	2859.86
27.7777	384.892	1178.72	2073.86	2873.86
27.7982	391.892	1178.06	2067.86	2867.86
27.8187	400.892	1177.37	2070.86	2870.86
27.8392	373.892	1176.15	2067.86	2867.86
27.8597	386.892	1175.84	2063.86	2863.86
27.8802	379.892	1174.56	2061.86	2861.86
27.9006	398.892	1171.8	2060.86	2860.86
27.9211	385.892	1169.28	2062.86	2862.86
27.9416	376.892	1169.72	2043.86	2843.86
27.9621	369.892	1169.25	2044.86	2844.86
27.9826	379.892	1167.21	2055.86	2855.86
28.0031	376.892	1161.31	2052.86	2852.86
28.0236	382.892	1163.59	2058.86	2858.86
28.044	383.892	1165.9	2048.86	2848.86
28.0645	359.892	1167.69	2048.86	2848.86
28.085	370.892	1166.62	2041.86	2841.86
28.1055	399.892	1165.39	2070.86	2870.86
28.126	378.892	1165.41	2067.86	2867.86
28.1465	376.892	1168.89	2063.86	2863.86
28.167	370.892	1169.91	2061.86	2861.86
28.1874	376.892	1168.76	2060.86	2860.86
28.2079	389.892	1165.86	2062.86	2862.86
28.2284	385.892	1165.62	2043.86	2843.86
28.2489	364.892	1164.57	2044.86	2844.86
28.2694	383.892	1164.46	2055.86	2855.86
28.2899	366.892	1162.85	2057.86	2857.86
28.3104	368.892	1165	2056.86	2856.86
28.3309	383.892	1167.92	2037.86	2837.86
28.3514	385.892	1169.2	2060.86	2860.86
28.3718	383.892	1169.13	2052.86	2852.86
28.3923	392.892	1170.92	2058.86	2858.86
28.4128	367.892	1169.22	2048.86	2848.86
28.4333	369.892	1166.01	2048.86	2848.86
28.4538	385.892	1163.43	2041.86	2841.86
28.4743	373.892	1161.8	2056.86	2856.86
28.4947	371.892	1159.63	2047.86	2847.86
28.5152	371.892	1161.68	2045.86	2845.86
28.5357	368.892	1159.38	2058.86	2858.86
28.5562	371.892	1158.3	2066.86	2866.86
28.5767	368.892	1159.66	2063.86	2863.86
28.5972	376.892	1160.15	2058.86	2858.86
28.6177	366.892	1161.83	2057.86	2857.86
28.6382	378.892	1160.02	2056.86	2856.86
28.6587	369.892	1158.19	2037.86	2837.86
28.6791	370.892	1157.88	2060.86	2860.86
28.6996	370.892	1155.15	2052.86	2852.86
28.7201	353.892	1157.41	2078.86	2878.86
28.7406	373.892	1158.59	2072.86	2872.86
28.7611	374.892	1158.35	2071.86	2871.86
28.7816	367.892	1158.84	2062.86	2862.86
28.8021	387.892	1160.72	2061.86	2861.86
28.8225	367.892	1163.27	2084.86	2884.86
28.843	358.892	1163.16	2083.86	2883.86
28.8635	382.892	1164.93	2054.86	2854.86
28.884	381.892	1166.19	2071.86	2871.86
28.9045	379.892	1162.7	2059.86	2859.86
28.925	379.892	1164.02	2073.86	2873.86
28.9455	373.892	1165.33	2067.86	2867.86
28.9659	366.892	1160.38	2070.86	2870.86
28.9864	361.892	1158.38	2067.86	2867.86
29.0069	384.892	1162.69	2063.86	2863.86
29.0274	381.892	1165.55	2061.86	2861.86
29.0479	362.892	1169.01	2060.86	2860.86
29.0684	387.892	1168.44	2062.86	2862.86
29.0889	402.892	1169.61	2043.86	2843.86
29.1094	368.892	1169.66	2044.86	2844.86
29.1299	382.892	1184.01	2063.86	2863.86
29.1503	370.892	1194.91	2087.86	2897.86
29.1708	400.892	1206.76	2102.86	2902.86
29.1913	387.892	1206.84	2140.86	2929.86
29.2118	408.892	1215.85	2144.86	2934.86
29.2323	430	1226.44	2153.86	2943.86
29.2528	440	1235.48	2162.86	2952.86
29.2733	445.892	1240.87	2179.86	2959.86
29.2937	450.892	1240.06	2177.86	2977.86
29.3142	430.892	1238.13	2177.86	2977.86
29.3347	420.892	1232.24	2173.86	2973.86
29.3552	410.892	1231.25	2166.86	2966.86
29.3757	403.892	1221.88	2160.86	2950.86
29.3962	396.892	1221.99	2159.86	2949.86
29.4167	393.892	1180.6	2146.86	2936.86
29.4371	390.892	1185.9	2136.86	2926.86
29.4576	389.892	1187.45	2128.86	2918.86
29.4781	380.892	1188.32	2100.86	2900.86
29.4986	378.892	1185.9	2090.86	2890.86
29.5191	378.892	1186.15	2080.86	2880.86
29.5396	386.892	1184.68	2060.86	2870.86
29.5601	387.892	1180.3	2058.86	2868.86
29.5806	410.892	1180.69	2046.86	2846.86
29.601	393.892	1181.87	2038.86	2838.86
29.6215	374.892	1180.44	2050.86	2850.86
29.642	378.892	1181.41	2047.86	2847.86
29.6625	405.892	1178.63	2053.86	2853.86
29.683	407.892	1177.97	2040.86	2840.86
29.7035	383.892	1182.75	2041.86	2841.86
29.724	388.892	1187.54	2048.86	2848.86
29.7445	393.892	1186.45	2033.86	2833.86
29.7649	402.892	1184.36	2034.86	2834.86
29.7854	404.892	1182.09	2059.86	2859.86
29.8059	394.892	1179.86	2053.86	2853.86
29.8264	379.892	1176.2	2037.86	2837.86
29.8469	384.892	1170.64	2052.86	2852.86
29.8674	365.892	1164.66	2039.86	2839.86
29.8879	375.892	1162.15	2045.86	2845.86
29.9083	384.892	1162.56	2052.86	2852.86
29.9288	368.892	1165.79	2055	2843.86
29.9493	374.892	1165.91	2057	2837.86
29.9698	383.892	1166.85	2058	2851.86
29.9903	380.892	1164.76	2065	2851.86
30.0108	389.892	1175.44	2070	2847.86
30.0313	387.892	1172.8	2075	2868.86
30.0517	382.892	1184.01	2080	2863.86
30.0722	390.892	1194.91	2085	2897.86
30.0927	400.892	1196.76	2088	2902.86
30.1132	405	1198.84	2090	2910
30.1337	410	1200.85	2092	2912
30.1542	415	1205.44	2094	2914
30.1747	418	1210.48	2095	2915
30.1952	419	1215.87	2097	2918
30.2157	420	1220.06	2100	2920
30.2361	419	1215.13	2097	2918
30.2566	418	1212.24	2095	2915
30.2771	410	1201.25	2094	2914
30.2976	408	1191.88	2092	2912
30.3181	405	1189	2090	2910
30.3386	400	1187	2088	2902
30.3591	390.892	1185.9	2085	2900
30.3795	399	1187.45	2080	2898
30.4	398	1188.32	2075	2895
30.4205	388.892	1185.9	2070	2890.86
30.441	387	1186.15	2065	2880.86
30.4615	386.892	1184.68	2060.86	2870.86
30.482	387.892	1180.3	2058.86	2868.86
30.5025	387.892	1177.91	2050.86	2850.86
30.523	380.892	1174.92	2038.86	2838.86
30.5434	378.892	1173.61	2032.86	2832.86
30.5639	379.892	1175.72	2051.86	2851.86
30.5844	385.892	1175.79	2049.86	2849.86
30.6049	379.892	1182.34	2053.86	2853.86
30.6254	406.892	1184.31	2028.86	2828.86
30.6459	381.892	1187.65	2049.86	2849.86
30.6664	386.892	1188.7	2051.86	2851.86
30.6868	383.892	1187.99	2053.86	2853.86
30.7073	373.892	1182.65	2059.86	2859.86
30.7278	384.892	1174.99	2048.86	2848.86
30.7483	394.892	1171.23	2032.86	2832.86
30.7688	380.892	1170.31	2046.86	2846.86
30.7893	367.892	1166.54	2055.86	2855.86
30.8098	386.892	1168.98	2054.86	2854.86
30.8303	385.892	1169.2	2048.86	2848.86
30.8507	381.892	1170.95	2061.86	2861.86
30.8712	376.892	1178.37	2043.86	2843.86
30.8917	398.892	1183.69	2042.86	2842.86
30.9122	403.892	1187.02	2058.86	2858.86
30.9327	401.892	1189.34	2046.86	2846.86
30.9532	411.892	1189.23	2047.86	2847.86
30.9737	394.892	1187.9	2069.86	2869.86
30.9942	398.892	1185.96	2058.86	2858.86
31.0146	383.892	1184.77	2060.86	2860.86
31.0351	390.892	1183.2	2046.86	2846.86
31.0556	402.892	1181.04	2036.86	2836.86
31.0761	404.892	1183.16	2039.86	2839.86
31.0966	387.892	1181.22	2058.86	2858.86
31.1171	385.892	1180.3	2050.86	2850.86
31.1376	388.892	1178.21	2055.86	2855.86
31.158	392.892	1172.38	2053.86	2853.86
31.1785	374.892	1169.59	2060.86	2860.86
31.199	385.892	1167.21	2054.86	2854.86
31.2195	382.892	1166.73	2063.86	2863.86
31.24	363.892	1167.76	2047.86	2847.86
31.2605	384.892	1171.12	2068.86	2868.86
31.281	381.892	1176.32	2063.86	2863.86
31.3014	404.892	1180.45	2067.86	2867.86
31.3219	399.892	1185.31	2062.86	2862.86
31.3424	400.892	1189.88	2049.86	2849.86
31.3629	398.892	1190.27	2044.86	2844.86
31.3834	403.892	1194.12	2063.86	2863.86
31.4039	398.892	1188.57	2062.86	2862.86
31.4244	403.892	1188.82	2059.86	2859.86
31.4449	404.892	1187.19	2077.86	2877.86
31.4654	402.892	1185.17	2077.86	2877.86
31.4858	367.892	1182.19	2063.86	2863.86
31.5063	408.892	1180.21	2086.86	2886.86
31.5268	384.892	1174.72	2060.86	2860.86
31.5473	385.892	1169.63	2059.86	2859.86
31.5678	381.892	1169.94	2066.86	2866.86
31.5883	377.892	1169.58	2056.86	2856.86
31.6088	364.892	1163.48	2048.86	2848.86
31.6292	378.892	1162.82	2049.86	2849.86
31.6497	390.892	1160.94	2061.86	2861.86
31.6702	362.892	1161.23	2057.86	2857.86
31.6907	369.892	1160.96	2040.86	2840.86
31.7112	370.892	1163.45	2048.86	2848.86
31.7317	377.892	1164.85	2040.86	2840.86
31.7522	381.892	1167.06	2056.86	2856.86
31.7726	378.892	1169.59	2058.86	2858.86
31.7931	394.892	1173.27	2052.86	2852.86
31.8136	385.892	1173.51	2042.86	2842.86
31.8341	377.892	1175.69	2041.86	2841.86
31.8546	379.892	1175.41	2032.86	2832.86
31.8751	406.892	1176.39	2042.86	2842.86
31.8956	377.892	1178.73	2039.86	2839.86
31.9161	400.892	1179.37	2043.86	2843.86
31.9366	381.892	1181.82	2038.86	2838.86
31.957	399.892	1180.35	2037.86	2837.86
31.9775	397.892	1177.28	2030.86	2830.86
31.998	375.892	1179.86	2051.86	2851.86
32.0185	400.892	1179.38	2063.86	2863.86
32.039	381.892	1180.58	2041.86	2841.86
32.0595	391.892	1175.98	2046.86	2846.86
32.0799	398.892	1175.11	2045.86	2845.86
32.1004	390.892	1179.78	2050.86	2850.86
32.1209	378.892	1179.93	2031.86	2831.86
32.1414	378.892	1180.59	2046.86	2846.86
32.1619	390.892	1185.9	2056.86	2856.86
32.1824	403.892	1187.45	2048.86	2848.86
32.2029	410.892	1188.32	2049.86	2849.86
32.2234	398.892	1185.9	2061.86	2861.86
32.2439	392.892	1186.15	2057.86	2857.86
32.2643	386.892	1184.68	2040.86	2840.86
32.2848	394.892	1180.3	2048.86	2848.86
32.3053	387.892	1177.91	2050.86	2850.86
32.3258	405.892	1174.92	2038.86	2838.86
32.3463	378.892	1173.61	2032.86	2832.86
32.3668	379.892	1175.72	2051.86	2851.86
32.3873	385.892	1175.79	2049.86	2849.86
32.4077	379.892	1182.34	2053.86	2853.86
32.4282	406.892	1184.31	2028.86	2828.86
32.4487	411.892	1187.65	2049.86	2849.86
32.4692	396.892	1188.7	2051.86	2851.86
32.4897	413.892	1187.99	2053.86	2853.86
32.5102	373.892	1182.65	2059.86	2859.86
32.5307	384.892	1174.99	2048.86	2848.86
32.5511	394.892	1171.23	2032.86	2832.86
32.5716	380.892	1170.31	2046.86	2846.86
32.5921	367.892	1166.54	2055.86	2855.86
32.6126	386.892	1168.98	2054.86	2854.86
32.6331	385.892	1169.2	2048.86	2848.86
32.6536	381.892	1170.95	2061.86	2861.86
32.6741	376.892	1178.37	2043.86	2843.86
32.6946	398.892	1183.69	2042.86	2842.86
32.715	403.892	1187.02	2058.86	2858.86
32.7355	401.892	1189.34	2046.86	2846.86
32.756	411.892	1189.23	2047.86	2847.86
32.7765	394.892	1187.9	2069.86	2869.86
32.797	398.892	1185.96	2058.86	2858.86
32.8175	383.892	1184.77	2060.86	2860.86
32.838	390.892	1183.2	2046.86	2846.86
32.8585	402.892	1181.04	2036.86	2836.86
32.8789	404.892	1183.16	2039.86	2839.86
32.8994	387.892	1181.22	2058.86	2858.86
32.9199	385.892	1180.3	2050.86	2850.86
32.9404	388.892	1178.21	2055.86	2855.86
32.9609	392.892	1172.38	2053.86	2853.86
32.9814	374.892	1169.59	2060.86	2860.86
33.0019	385.892	1167.21	2054.86	2854.86
33.0224	382.892	1166.73	2063.86	2863.86
33.0428	363.892	1167.76	2047.86	2847.86
33.0633	384.892	1171.12	2068.86	2868.86
33.0838	381.892	1176.32	2063.86	2863.86
33.1043	404.892	1180.45	2067.86	2867.86
33.1248	399.892	1185.31	2062.86	2862.86
33.1453	400.892	1189.88	2049.86	2849.86
33.1658	398.892	1190.27	2044.86	2844.86
33.1863	403.892	1194.12	2063.86	2863.86
33.2067	398.892	1188.57	2062.86	2862.86
33.2272	403.892	1188.82	2059.86	2859.86
33.2477	404.892	1187.19	2077.86	2877.86
33.2682	402.892	1185.17	2077.86	2877.86
33.2887	367.892	1182.19	2063.86	2863.86
33.3092	408.892	1180.21	2086.86	2886.86
33.3297	384.892	1174.72	2060.86	2860.86
33.3501	385.892	1169.63	2059.86	2859.86
33.3706	381.892	1169.94	2066.86	2866.86
33.3911	377.892	1169.58	2056.86	2856.86
33.4116	364.892	1163.48	2048.86	2848.86
33.4321	378.892	1162.82	2049.86	2849.86
33.4526	390.892	1160.94	2061.86	2861.86
33.4731	362.892	1161.23	2057.86	2857.86
33.4935	369.892	1160.96	2040.86	2840.86
33.514	370.892	1163.45	2048.86	2848.86
33.5345	377.892	1164.85	2040.86	2840.86
33.555	381.892	1167.06	2056.86	2856.86
33.5755	378.892	1169.59	2058.86	2858.86
33.596	394.892	1173.27	2052.86	2852.86
33.6165	385.892	1173.51	2042.86	2842.86
33.637	377.892	1175.69	2041.86	2841.86
33.6574	379.892	1175.41	2032.86	2832.86
33.6779	406.892	1176.39	2042.86	2842.86
33.6984	377.892	1178.73	2039.86	2839.86
33.7189	400.892	1179.37	2043.86	2843.86
33.7394	381.892	1181.82	2038.86	2838.86
33.7599	399.892	1180.35	2037.86	2837.86
33.7804	397.892	1177.28	2030.86	2830.86
33.8008	375.892	1179.86	2051.86	2851.86
33.8213	400.892	1179.38	2063.86	2863.86
33.8418	381.892	1180.58	2041.86	2841.86
33.8623	391.892	1175.98	2046.86	2846.86
33.8828	398.892	1175.11	2045.86	2845.86
33.9033	390.892	1179.78	2050.86	2850.86
33.9238	378.892	1179.93	2031.86	2831.86
33.9443	378.892	1180.59	2046.86	2846.86
33.9648	379.892	1175.98	2059.86	2859.86
33.9852	380.892	1175.11	2047.86	2847.86
34.0057	390	1184.01	2063.86	2899
34.0262	403	1194.91	2087.86	2900
34.0467	409	1200	2102.86	2910
34.0672	407	1206.84	2115	2914
34.0877	410	1215.85	2118	2920
34.1082	415	1218	2120	2925
34.1286	418	1220	2122	2926
34.1491	419	1223	2124	2928
34.1696	422	1226	2125	2930
34.1901	419	1223	2124	2928
34.2106	418	1220	2122	2926
34.2311	415	1215	2120	2920
34.2516	410	1210	2116	2914
34.2721	407	1209	2113	2910
34.2925	403.892	1200	2112	2900
34.313	390.892	1190	2111	2899
34.3335	380.892	1187.45	2106	2895
34.354	380.892	1188.32	2100.86	2893
34.3745	388.892	1185.9	2090.86	2890.86
34.395	378.892	1186.15	2080.86	2880.86
34.4155	386.892	1184.68	2060.86	2870.86
34.4359	387.892	1180.3	2058.86	2868.86
34.4564	389.892	1186.52	2030.86	2817.86
34.4769	390.892	1188.93	2024.86	2824.86
34.4974	389.892	1189.55	2040.86	2840.86
34.5179	407.892	1185.6	2035.86	2818.86
34.5384	396.892	1179.95	2050.86	2850.86
34.5589	412.892	1183.12	2054.86	2854.86
34.5793	382.892	1186.62	2036.86	2836.86
34.5998	381.892	1182.64	2036.86	2836.86
34.6203	382.892	1181.88	2026.86	2826.86
34.6408	422.892	1183.75	2029.86	2829.86
34.6613	404.892	1183.91	2037.86	2837.86
34.6818	369.892	1185.37	2035.86	2835.86
34.7023	415.892	1187.15	2046.86	2846.86
34.7228	393.892	1185.95	2042.86	2842.86
34.7433	390.892	1185.95	2048.86	2848.86
34.7637	393.892	1189.53	2037.86	2837.86
34.7842	417.892	1189.84	2032.86	2832.86
34.8047	396.892	1185.23	2020.86	2820.86
34.8252	406.892	1183.74	2052.86	2852.86
34.8457	378.892	1178.28	2041.86	2841.86
34.8662	380.892	1177.93	2049.86	2849.86
34.8867	393.892	1177.31	2049.86	2849.86
34.9071	378.892	1177.12	2032.86	2832.86
34.9276	393.892	1179.02	2049.86	2849.86
34.9481	420.892	1185.1	2045.86	2845.86
34.9686	387.892	1187.07	2046.86	2846.86
34.9891	379.892	1186.36	2023.86	2823.86
35.0096	412.892	1185.95	2048.86	2848.86
35.0301	400.892	1185.56	2041.86	2841.86
35.0506	390.892	1181.08	2052.86	2852.86
35.071	387.892	1182.41	2028.86	2828.86
35.0915	393.892	1180.95	2048.86	2848.86
35.112	400.892	1175.54	2046.86	2846.86
35.1325	368.892	1172.8	2041.86	2841.86
35.153	392.892	1174.98	2034.86	2834.86
35.1735	388.892	1177.59	2026.86	2826.86
35.194	379.892	1175.85	2047.86	2847.86
35.2144	385.892	1175.42	2047.86	2847.86
35.2349	411.892	1179.76	2036.86	2836.86
35.2554	387.892	1177.91	2029.86	2829.86
35.2759	370.892	1175.94	2034.86	2834.86
35.2964	392.892	1176.43	2033.86	2833.86
35.3169	397.892	1175.37	2046.86	2846.86
35.3374	379.892	1176.24	2054.86	2854.86
35.3578	382.892	1180.97	2056.86	2856.86
35.3783	406.892	1185.25	2066.86	2866.86
35.3988	398.892	1186.59	2063.86	2863.86
35.4193	404.892	1190.87	2058.86	2858.86
35.4398	395.892	1191.2	2081.86	2881.86
35.4603	406.892	1187.42	2078.86	2878.86
35.4808	400.892	1182.22	2068.86	2868.86
35.5013	392.892	1177.99	2093.86	2893.86
35.5217	368.892	1174.42	2075.86	2875.86
35.5422	387.892	1177.58	2077.86	2877.86
35.5627	389.892	1177.26	2086.86	2886.86
35.5832	385.892	1178.11	2065.86	2865.86
35.6037	403.892	1179.76	2062.86	2862.86
35.6242	409.892	1178.95	2084.86	2884.86
35.6447	372.892	1177.53	2086.86	2886.86
35.6652	380.892	1179.32	2087.86	2887.86
35.6856	386.892	1178.11	2072.86	2872.86
35.7061	385.892	1176.34	2064.86	2864.86
35.7266	411.892	1177.93	2057.86	2857.86
35.7471	397.892	1184.99	2057.86	2857.86
35.7676	380.892	1189.08	2037.86	2837.86
35.7881	399.892	1189.83	2053.86	2853.86
35.8086	403.892	1187.62	2064.86	2864.86
35.8291	411.892	1183.64	2066.86	2866.86
35.8495	401.892	1185.81	2030.86	2830.86
35.87	379.892	1184.55	2046.86	2846.86
35.8905	383.892	1179.49	2051.86	2851.86
35.911	395.892	1179.24	2040.86	2840.86
35.9315	400.892	1177.22	2046.86	2846.86
35.952	381.892	1179.93	2065.86	2865.86
35.9725	394.892	1182.66	2052.86	2852.86
35.993	403.892	1180.93	2059.86	2859.86
36.0134	389.892	1186.52	2045.86	2845.86
36.0339	390.892	1188.93	2059.86	2859.86
36.0544	389.892	1189.55	2045.86	2845.86
36.0749	407.892	1185.6	2050.86	2850.86
36.0954	396.892	1179.95	2059.86	2859.86
36.1159	412.892	1183.12	2056.86	2856.86
36.1364	382.892	1186.62	2044.86	2844.86
36.1568	381.892	1182.64	2062.86	2862.86
36.1773	382.892	1181.88	2046.86	2846.86
36.1978	422.892	1183.75	2038.86	2838.86
36.2183	404.892	1183.91	2050.86	2850.86
36.2388	369.892	1185.37	2047.86	2847.86
36.2593	415.892	1187.15	2053.86	2853.86
36.2798	393.892	1185.95	2040.86	2840.86
36.3002	390.892	1185.95	2041.86	2841.86
36.3207	393.892	1189.53	2048.86	2848.86
36.3412	417.892	1189.84	2033.86	2833.86
36.3617	396.892	1185.23	2034.86	2834.86
36.3822	406.892	1183.74	2059.86	2859.86
36.4027	378.892	1178.28	2053.86	2853.86
36.4232	380.892	1177.93	2037.86	2837.86
36.4437	393.892	1177.31	2052.86	2852.86
36.4641	378.892	1177.12	2039.86	2839.86
36.4846	393.892	1179.02	2045.86	2845.86
36.5051	420.892	1185.1	2052.86	2852.86
36.5256	387.892	1187.07	2043.86	2843.86
36.5461	379.892	1186.36	2037.86	2837.86
36.5666	412.892	1185.95	2051.86	2851.86
36.5871	400.892	1185.56	2051.86	2851.86
36.6076	390.892	1181.08	2054.86	2854.86
36.628	387.892	1182.41	2034.86	2834.86
36.6485	393.892	1180.95	2053.86	2853.86
36.669	400.892	1175.54	2054.86	2854.86
36.6895	368.892	1172.8	2047.86	2847.86
36.71	392.892	1174.98	2028.86	2828.86
36.7305	388.892	1177.59	2049.86	2849.86
36.751	379.892	1175.85	2038.86	2838.86
36.7715	385.892	1175.42	2044.86	2844.86
36.7919	411.892	1179.76	2062.86	2862.86
36.8124	387.892	1177.91	2053.86	2853.86
36.8329	370.892	1175.94	2052.86	2852.86
36.8534	392.892	1176.43	2057.86	2857.86
36.8739	397.892	1175.37	2037.86	2837.86
36.8944	379.892	1176.24	2047.86	2847.86
36.9149	382.892	1180.97	2068.86	2868.86
36.9353	406.892	1185.25	2037.86	2837.86
36.9558	398.892	1186.59	2041.86	2841.86
36.9763	404.892	1190.87	2048.86	2848.86
36.9968	395.892	1191.2	2044.86	2844.86
37.0173	406.892	1187.42	2055.86	2855.86
37.0378	400.892	1182.22	2033.86	2833.86
37.0583	392.892	1177.99	2045.86	2845.86
37.0787	368.892	1174.42	2046.86	2846.86
37.0992	387.892	1177.58	2049.86	2849.86
37.1197	389.892	1177.26	2016.86	2816.86
37.1402	385.892	1178.11	2031.86	2831.86
37.1607	403.892	1179.76	2050.86	2850.86
37.1812	409.892	1178.95	2038.86	2838.86
37.2017	372.892	1177.53	2038.86	2838.86
37.2222	380.892	1179.32	2039.86	2839.86
37.2426	386.892	1178.11	2040.86	2840.86
37.2631	385.892	1176.34	2056.86	2856.86
37.2836	411.892	1177.93	2058.86	2858.86
37.3041	397.892	1184.99	2052.86	2852.86
37.3246	380.892	1189.08	2042.86	2842.86
37.3451	399.892	1189.83	2041.86	2841.86
37.3656	403.892	1187.62	2032.86	2832.86
37.386	411.892	1183.64	2042.86	2842.86
37.4065	401.892	1185.81	2039.86	2839.86
37.427	379.892	1184.55	2043.86	2843.86
37.4475	383.892	1179.49	2038.86	2838.86
37.468	395.892	1179.24	2037.86	2837.86
37.4885	400.892	1177.22	2030.86	2830.86
37.509	381.892	1179.93	2051.86	2851.86
37.5295	394.892	1182.66	2063.86	2863.86
37.55	403.892	1180.93	2041.86	2841.86
37.5704	394.892	1188.38	2046.86	2846.86
37.5909	395.892	1186.48	2045.86	2845.86
37.6114	404.892	1179.43	2050.86	2850.86
37.6319	381.892	1172.21	2031.86	2831.86
37.6524	375.892	1166.57	2046.86	2846.86
37.6729	382.892	1169.88	2054.86	2854.86
37.6934	361.892	1170.09	2031.86	2831.86
37.7138	379.892	1173.9	2050.86	2850.86
37.7343	409.892	1179.5	2026.86	2826.86
37.7548	412.892	1182.36	2042.86	2842.86
37.7753	381.892	1182.96	2041.86	2841.86
37.7958	400.892	1186.76	2058.86	2858.86
37.8163	384.892	1184.44	2049.86	2849.86
37.8368	390.892	1181.54	2060.86	2860.86
37.8573	396.892	1183.04	2040.86	2840.86
37.8777	409.892	1185.76	2044.86	2844.86
37.8982	391.892	1183.7	2055.86	2855.86
37.9187	394.892	1181.39	2034.86	2834.86
37.9392	393.892	1180.89	2050.86	2850.86
37.9597	385.892	1180.9	2042.86	2842.86
37.9802	387.892	1180.32	2043.86	2843.86
38.0007	389.892	1184.03	2046.86	2846.86
38.0211	417.892	1185.74	2038.86	2838.86
38.0416	399.892	1190.07	2052.86	2852.86
38.0621	396.892	1192.72	2048.86	2848.86
38.0826	409.892	1195.56	2046.86	2846.86
38.1031	407.892	1200.14	2044.86	2844.86
38.1236	419.892	1204.72	2040.86	2840.86
38.1441	412.892	1212.97	2038.86	2838.86
38.1646	409.892	1218	2044.86	2844.86
38.185	407.892	1217.58	2046.86	2846.86
38.2055	419.892	1217.24	2031.86	2831.86
38.226	412.892	1212.68	2038.86	2838.86
38.2465	416.892	1209.67	2034.86	2834.86
38.267	407.892	1205.05	2034.86	2834.86
38.2875	419.892	1205.06	2041.86	2841.86
38.308	413.892	1207.08	2028.86	2828.86
38.3284	409.892	1208.48	2035.86	2835.86
38.3489	407.892	1217.01	2040.86	2840.86
38.3694	419.892	1228.01	2037.86	2837.86
38.3899	412.892	1235.03	2038.86	2838.86
38.4104	409.892	1240.68	2049.86	2849.86
38.4309	407.892	1246.15	2038.86	2838.86
38.4514	419.892	1251.16	2041.86	2841.86
38.4719	412.892	1252.49	2033.86	2833.86
38.4923	409.892	1246.57	2036.86	2836.86
38.5128	407.892	1239.41	2018.86	2818.86
38.5333	419.892	1231.26	2040.86	2840.86
38.5538	412.892	1233.96	2027.86	2827.86
38.5743	423.892	1234.69	2048.86	2848.86
38.5948	409.892	1229.14	2051.86	2851.86
38.6153	407.892	1227.58	2036.86	2836.86
38.6358	419.892	1226.05	2037.86	2837.86
38.6562	412.892	1221.18	2043.86	2843.86
38.6767	413.892	1217.12	2036.86	2836.86
38.6972	434.892	1209.45	2056.86	2856.86
38.7177	404.892	1204.72	2041.86	2841.86
38.7382	415.892	1202.9	2045.86	2845.86
38.7587	429.892	1207.31	2046.86	2846.86
38.7792	411.892	1207.32	2054.86	2854.86
38.7996	411.892	1206.09	2056.86	2856.86
38.8201	427.892	1207.38	2066.86	2866.86
38.8406	421.892	1203.45	2063.86	2863.86
38.8611	405.892	1199.69	2058.86	2858.86
38.8816	410.892	1200.09	2081.86	2881.86
38.9021	402.892	1196.37	2078.86	2878.86
38.9226	401.892	1188.77	2068.86	2868.86
38.943	403.892	1183.36	2031.86	2893.86
38.9635	402.892	1180.12	2031.86	2875.86
38.984	411.892	1181.59	2045.86	2877.86
39.0045	411.892	1182.31	2040.86	2876.86
39.025	427.892	1184.9	2035.86	2865.86
39.0455	421.892	1191.02	2032.86	2862.86
39.066	405.892	1192.88	2033.86	2864.86
39.0865	410.892	1197.66	2031.86	2863.86
39.1069	402.892	1197.89	2031.86	2863.86
39.1274	401.892	1192.76	2045.86	2862.86
39.1479	403.892	1190.99	2040.86	2854.86
39.1684	402.892	1188.88	2035.86	2857.86
39.1889	401.892	1191.28	2032.86	2857.86
39.2094	403.892	1190.98	2033.86	2837.86
39.2299	402.892	1190.75	2043.86	2853.86
39.2504	411.892	1194.03	2035.86	2835.86
39.2708	411.892	1194.77	2031.86	2831.86
39.2913	427.892	1201.07	2031.86	2831.86
39.3118	421.892	1214.1	2045.86	2845.86
39.3323	405.892	1215.76	2040.86	2840.86
39.3528	410.892	1216.6	2055.86	2835.86
39.3733	432.892	1220.11	2052.86	2832.86
39.3938	451.892	1239.63	2033.86	2833.86
39.4143	493.892	1265.59	2072.86	2872.86
39.4347	522.892	1305.95	2100.86	2912.86
39.4552	530.892	1315.32	2114.86	2922.86
39.4757	561.892	1345.17	2145.86	2952.86
39.4962	526.892	1305.19	2195.86	2890.86
39.5167	488.892	1261.8	2130.86	2850.86
39.5372	467.892	1244.34	2127.86	2827.86
39.5577	444.892	1216.72	2089.86	2829.86
39.5782	419.892	1211.99	2088.86	2828.86
39.5986	425.892	1213.13	2086.86	2826.86
39.6191	409.892	1208.74	2031.86	2831.86
39.6396	422.892	1203.04	2039.86	2839.86
39.6601	401.892	1200.48	2034.86	2834.86
39.6806	430.892	1203.07	2038.86	2838.86
39.7011	401.892	1199.28	2038.86	2838.86
39.7216	407.892	1197.6	2038.86	2838.86
39.742	416.892	1196.37	2029.86	2829.86
39.7625	410.892	1196.13	2035.86	2835.86
39.783	387.892	1194.16	2031.86	2831.86
39.8035	412.892	1195.39	2039.86	2839.86
39.824	416.892	1195.11	2031.86	2831.86
39.8445	402.892	1198.95	2029.86	2829.86
39.865	411.892	1198.72	2039.86	2839.86
39.8854	403.892	1196.67	2038.86	2838.86
39.9059	418.892	1191.71	2035.86	2835.86
39.9264	413.892	1190.2	2032.86	2832.86
39.9469	374.892	1192.57	2039.86	2839.86
39.9674	399.892	1193.59	2033.86	2833.86
39.9879	416.892	1198.27	2048.86	2848.86
40.0084	418.892	1201.12	2049.86	2849.86
40.0289	425.892	1207.61	2051.86	2851.86
40.0493	419.892	1213.57	2062.86	2862.86
40.0698	426.892	1210.7	2055.86	2855.86
40.0903	414.892	1206.86	2048.86	2848.86
40.1108	419.892	1203.23	2041.86	2841.86
40.1313	408.892	1200.97	2040.86	2840.86
40.1518	405.892	1198.16	2041.86	2841.86
40.1723	405.892	1192.46	2038.86	2838.86
40.1927	405.892	1189.94	2035.86	2835.86
40.2132	407.892	1188.55	2040.86	2840.86
40.2337	389.892	1188.32	2037.86	2837.86
40.2542	390.892	1186.93	2038.86	2838.86
40.2747	408.892	1189.34	2049.86	2849.86
40.2952	408.892	1190.21	2038.86	2838.86
40.3157	400.892	1195.5	2041.86	2841.86
40.3362	408.892	1201.93	2033.86	2833.86
40.3567	426.892	1209.1	2036.86	2836.86
40.3771	411.892	1210.5	2038.86	2838.86
40.3976	438.892	1213.88	2040.86	2840.86
40.4181	426.892	1215.81	2027.86	2827.86
40.4386	434.892	1213.06	2048.86	2848.86
40.4591	404.892	1207.04	2051.86	2851.86
40.4796	422.892	1203.13	2036.86	2836.86
40.5001	411.892	1203.05	2037.86	2837.86
40.5205	405.892	1204.84	2043.86	2843.86
40.541	409.892	1206.47	2026.86	2826.86
40.5615	428.892	1206.62	2046.86	2846.86
40.582	444.892	1203.11	2041.86	2841.86
40.6025	403.892	1204.62	2030.86	2830.86
40.623	408.892	1204.78	2030.86	2830.86
40.6435	396.892	1204.44	2045.86	2845.86
40.6639	422.892	1204.07	2042.86	2842.86
40.6844	433.892	1205.87	2037.86	2837.86
40.7049	425.892	1218.31	2037.86	2837.86
40.7254	434.892	1226.62	2039.86	2839.86
40.7459	436.892	1233.53	2031.86	2831.86
40.7664	443.892	1233.61	2041.86	2841.86
40.7869	469.892	1232.97	2049.86	2849.86
40.8074	444.892	1236.51	2049.86	2849.86
40.8278	437.892	1234.2	2032.86	2832.86
40.8483	431.892	1230.48	2049.86	2849.86
40.8688	439.892	1227.01	2045.86	2845.86
40.8893	452.892	1222.93	2046.86	2846.86
40.9098	420.892	1222.97	2023.86	2823.86
40.9303	431.892	1217.29	2048.86	2848.86
40.9508	435.892	1217.89	2041.86	2841.86
40.9713	421.892	1213.62	2052.86	2852.86
40.9917	416.892	1211.3	2028.86	2828.86
41.0122	413.892	1213.46	2048.86	2848.86
41.0327	449.892	1209.93	2046.86	2846.86
41.0532	403.892	1204.6	2041.86	2841.86
41.0737	421.892	1204.4	2034.86	2834.86
41.0942	414.892	1201.5	2026.86	2826.86
41.1147	398.892	1200.14	2047.86	2847.86
41.1352	400.892	1193.7	2047.86	2847.86
41.1556	424.892	1196.6	2036.86	2836.86
41.1761	403.892	1194.98	2029.86	2829.86
41.1966	413.892	1197.98	2034.86	2834.86
41.2171	391.892	1199.29	2033.86	2833.86
41.2376	419.892	1196.98	2046.86	2846.86
41.2581	410.892	1193.59	2044.86	2844.86
41.2786	411.892	1195.66	2046.86	2846.86
41.2991	394.892	1192.87	2040.86	2840.86
41.3195	398.892	1190.16	2045.86	2845.86
41.34	402.892	1182.11	2041.86	2841.86
41.3605	402.892	1185.03	2042.86	2842.86
41.381	382.892	1185.03	2045.86	2845.86
41.4015	389.892	1186.15	2051.86	2851.86
41.422	398.892	1184.9	2024.86	2824.86
41.4425	424.892	1183.41	2025.86	2825.86
41.4629	379.892	1184.48	2036.86	2836.86
41.4834	391.892	1183.93	2044.86	2844.86
41.5039	390.892	1180.83	2041.86	2841.86
41.5244	391.892	1178.61	2029.86	2829.86
41.5449	396.892	1177.85	2046.86	2846.86
41.5654	382.892	1182.38	2041.86	2841.86
41.5859	398.892	1183.42	2040.86	2840.86
41.6063	400.892	1184.77	2047.86	2847.86
41.6268	397.892	1186.05	2032.86	2832.86
41.6473	396.892	1188.95	2048.86	2848.86
41.6678	405.892	1190.93	2031.86	2831.86
41.6883	398.892	1190.38	2037.86	2837.86
41.7088	405.892	1192.98	2034.86	2834.86
41.7293	409.892	1193.02	2031.86	2831.86
41.7498	397.892	1192.73	2041.86	2841.86
41.7702	407.892	1192.53	2034.86	2834.86
41.7907	408.892	1191.19	2037.86	2837.86
41.8112	390.892	1186.14	2046.86	2846.86
41.8317	404.892	1187.6	2024.86	2824.86
41.8522	402.892	1192.22	2024.86	2824.86
41.8727	391.892	1194.83	2044.86	2844.86
41.8932	403.892	1198.49	2027.86	2827.86
41.9136	438.892	1202.46	2027.86	2827.86
41.9341	418.892	1202.66	2024.86	2824.86
41.9546	407.892	1202.21	2045.86	2845.86
41.9751	407.892	1200.32	2040.86	2840.86
41.9956	405.892	1195.1	2042.86	2842.86
42.0161	402.892	1187.19	2042.86	2842.86
42.0366	398.892	1189.92	2034.86	2834.86
42.0571	402.892	1192.88	2037.86	2837.86
42.0776	403.892	1195.03	2039.86	2839.86
42.098	402.892	1198.37	2033.86	2833.86
42.1185	430.892	1200.86	2048.86	2848.86
42.139	411.892	1201.14	2049.86	2849.86
42.1595	409.892	1198.22	2051.86	2851.86
42.18	411.892	1199.71	2062.86	2862.86
42.2005	402.892	1198.1	2045.86	2845.86
42.221	400.892	1195.28	2041.86	2841.86
42.2414	407.892	1195.79	2039.86	2839.86
42.2619	428.892	1192.82	2039.86	2839.86
42.2824	396.892	1194.87	2035.86	2835.86
42.3029	405.892	1199.19	2033.86	2833.86
42.3234	401.892	1201.52	2033.86	2833.86
42.3439	409.892	1206.79	2033.86	2833.86
42.3644	440.892	1206.4	2033.86	2833.86
42.3849	423.892	1208.27	2036.86	2836.86
42.4053	416.892	1206.83	2046.86	2846.86
42.4258	423.892	1198.78	2045.86	2845.86
42.4463	380.892	1191.22	2042.86	2842.86
42.4668	399.892	1186.18	2048.86	2848.86
42.4873	401.892	1186.78	2040.86	2840.86
42.5078	378.892	1187.4	2045.86	2845.86
42.5283	419.892	1187.05	2048.86	2848.86
42.5487	415.892	1195.15	2035.86	2835.86
42.5692	401.892	1195.24	2030.86	2830.86
42.5897	401.892	1198.04	2041.86	2841.86
42.6102	405.892	1200.3	2047.86	2847.86
42.6307	431.892	1202.85	2052.86	2852.86
42.6512	405.892	1206	2047.86	2847.86
42.6717	425.892	1213.56	2036.86	2836.86
42.6921	426.892	1218.41	2039.86	2839.86
42.7126	446.892	1220.14	2038.86	2838.86
42.7331	414.892	1219.7	2036.86	2836.86
42.7536	446.892	1217.37	2038.86	2838.86
42.7741	423.892	1213.4	2047.86	2847.86
42.7946	416.892	1208.4	2033.86	2833.86
42.8151	413.892	1204.62	2044.86	2844.86
42.8356	401.892	1204.79	2040.86	2840.86
42.8561	430.892	1201.77	2054.86	2854.86
42.8765	409.892	1205.72	2046.86	2846.86
42.897	424.892	1207.49	2038.86	2838.86
42.9175	418.892	1207.45	2036.86	2836.86
42.938	422.892	1209.76	2037.86	2837.86
42.9585	423.892	1210.45	2033.86	2833.86
42.979	415.892	1216.27	2040.86	2840.86
42.9995	422.892	1214.4	2041.86	2841.86
43.0199	428.892	1210.67	2045.86	2845.86
43.0404	430.892	1213.9	2050.86	2850.86
43.0609	433.892	1217.38	2031.86	2831.86
43.0814	428.892	1226.62	2046.86	2846.86
43.1019	441.892	1232.67	2054.86	2854.86
43.1224	441.892	1228.83	2031.86	2831.86
43.1429	449.892	1226.54	2050.86	2850.86
43.1634	459.892	1224.45	2026.86	2826.86
43.1838	444.892	1220.86	2042.86	2842.86
43.2043	449.892	1234.11	2041.86	2841.86
43.2248	452.892	1230.32	2058.86	2858.86
43.2453	459.892	1245.58	2049.86	2849.86
43.2658	454.892	1246.43	2060.86	2860.86
43.2863	437.892	1247.16	2040.86	2840.86
43.3068	452.892	1244.82	2044.86	2844.86
43.3272	474.892	1250.99	2055.86	2855.86
43.3477	446.892	1260.97	2034.86	2834.86
43.3682	480.892	1270.17	2042.86	2852.86
43.3887	490.892	1280.54	2052.86	2868.86
43.4092	509.892	1290.42	2062.86	2878.86
43.4297	519.892	1303.74	2072.86	2888.86
43.4502	529.892	1325.03	2114.86	2898.86
43.4706	539.892	1345.68	2134.86	2934.86
43.4911	444.892	1335.9	2100.86	2900.86
43.5116	465.892	1287.79	2047.86	2847.86
43.5321	447.892	1241.44	2047.86	2847.86
43.5526	449.892	1245.14	2036.86	2836.86
43.5731	459.892	1243.45	2029.86	2829.86
43.5936	457.892	1245.62	2034.86	2834.86
43.6141	464.892	1246.32	2033.86	2833.86
43.6345	448.892	1247.1	2046.86	2846.86
43.655	447.892	1244	2054.86	2854.86
43.6755	479.892	1242.54	2056.86	2856.86
43.696	446.892	1242.13	2041.86	2841.86
43.7165	438.892	1242.1	2048.86	2848.86
43.737	449.892	1238.97	2023.86	2823.86
43.7575	462.892	1236.73	2050.86	2850.86
43.7779	448.892	1236.02	2055.86	2855.86
43.7984	443.892	1237.84	2053.86	2853.86
43.8189	428.892	1231.71	2060.86	2860.86
43.8394	459.892	1224.45	2054.86	2854.86
43.8599	444.892	1220.86	2063.86	2863.86
43.8804	459.892	1245.58	2047.86	2847.86
43.9009	454.892	1246.43	2068.86	2868.86
43.9214	437.892	1247.16	2063.86	2863.86
43.9419	436.892	1218.31	2046.86	2846.86
43.9623	413.892	1211.7	2031.86	2831.86
43.9828	416.892	1209.13	2038.86	2838.86
44.0033	420.892	1212.34	2034.86	2834.86
44.0238	437.892	1215.02	2034.86	2834.86
44.0443	411.892	1215.32	2041.86	2841.86
44.0648	435.892	1217.01	2028.86	2828.86
44.0853	450.892	1213.85	2035.86	2835.86
44.1057	410.892	1214.99	2040.86	2840.86
44.1262	413.892	1212.45	2037.86	2837.86
44.1467	418.892	1211.57	2038.86	2838.86
44.1672	421.892	1205.21	2049.86	2849.86
44.1877	440.892	1202.14	2038.86	2838.86
44.2082	402.892	1208.92	2041.86	2841.86
44.2287	412.892	1209.48	2033.86	2833.86
44.2492	415.892	1211.26	2036.86	2836.86
44.2696	431.892	1213.88	2018.86	2818.86
44.2901	448.892	1219.28	2040.86	2840.86
44.3106	423.892	1227.94	2027.86	2827.86
44.3311	443.892	1231.49	2048.86	2848.86
44.3516	443.892	1232.35	2051.86	2851.86
44.3721	449.892	1228.29	2036.86	2836.86
44.3926	435.892	1224.55	2037.86	2837.86
44.413	435.892	1220.74	2043.86	2843.86
44.4335	421.892	1214.46	2026.86	2826.86
44.454	415.892	1210.83	2056.86	2856.86
44.4745	423.892	1211.49	2041.86	2841.86
44.495	416.892	1211.59	2030.86	2830.86
44.5155	434.892	1215.24	2030.86	2830.86
44.536	432.892	1219.67	2045.86	2845.86
44.5565	439.892	1223.1	2042.86	2842.86
44.5769	418.892	1220.7	2034.86	2834.86
44.5974	445.892	1217.3	2053.86	2853.86
44.6179	424.892	1211.17	2054.86	2854.86
44.6384	421.892	1209.36	2047.86	2847.86
44.6589	403.892	1208.52	2028.86	2828.86
44.6794	419.892	1215.8	2049.86	2849.86
44.6999	427.892	1215.22	2038.86	2838.86
44.7204	441.892	1215.82	2044.86	2844.86
44.7408	438.892	1218.45	2062.86	2862.86
44.7613	446.892	1219.21	2053.86	2853.86
44.7818	397.892	1218.07	2052.86	2852.86
44.8023	415.892	1217.55	2057.86	2857.86
44.8228	443.892	1212.7	2037.86	2837.86
44.8433	424.892	1210.92	2047.86	2847.86
44.8638	436.892	1210.83	2048.86	2848.86
44.8843	420.892	1215.55	2037.86	2837.86
44.9047	403.892	1212.27	2041.86	2841.86
44.9252	428.892	1210.67	2048.86	2848.86
44.9457	430.892	1213.9	2044.86	2844.86
44.9662	433.892	1217.38	2055.86	2855.86
44.9867	428.892	1226.62	2033.86	2833.86
45.0072	441.892	1232.67	2045.86	2845.86
45.0277	441.892	1228.83	2046.86	2846.86
45.0481	449.892	1226.54	2049.86	2849.86
45.0686	447.892	1241.44	2036.86	2836.86
45.0891	449.892	1245.14	2031.86	2831.86
45.1096	459.892	1243.45	2050.86	2850.86
45.1301	457.892	1245.62	2038.86	2838.86
45.1506	464.892	1246.32	2038.86	2838.86
45.1711	448.892	1247.1	2039.86	2839.86
45.1915	447.892	1244	2040.86	2840.86
45.212	479.892	1242.54	2056.86	2856.86
45.2325	446.892	1242.13	2058.86	2858.86
45.253	438.892	1242.1	2052.86	2852.86
45.2735	449.892	1238.97	2042.86	2842.86
45.294	462.892	1236.73	2041.86	2841.86
45.3145	448.892	1236.02	2032.86	2832.86
45.335	443.892	1237.84	2042.86	2842.86
45.3554	428.892	1231.71	2039.86	2839.86
45.3759	459.892	1224.45	2043.86	2843.86
45.3964	444.892	1220.86	2038.86	2838.86
45.4169	459.892	1245.58	2037.86	2837.86
45.4374	454.892	1246.43	2030.86	2830.86
45.4579	437.892	1247.16	2051.86	2851.86
45.4784	452.892	1244.82	2063.86	2863.86
45.4988	474.892	1241.99	2041.86	2841.86
45.5193	446.892	1244.97	2046.86	2846.86
45.5398	469.892	1245.17	2045.86	2845.86
45.5603	449.892	1243.54	2050.86	2850.86
45.5808	444.892	1236.42	2031.86	2831.86
45.6013	450.892	1233.74	2046.86	2846.86
45.6218	440.892	1235.03	2054.86	2854.86
45.6423	439.892	1232.68	2031.86	2831.86
45.6628	444.892	1235.9	2050.86	2850.86
45.6832	465.892	1237.79	2026.86	2826.86
45.7037	447.892	1241.44	2042.86	2842.86
45.7242	449.892	1245.14	2041.86	2841.86
45.7447	459.892	1243.45	2058.86	2858.86
45.7652	457.892	1245.62	2049.86	2849.86
45.7857	464.892	1246.32	2060.86	2860.86
45.8062	448.892	1247.1	2040.86	2840.86
45.8266	447.892	1244	2044.86	2844.86
45.8471	479.892	1242.54	2055.86	2855.86
45.8676	446.892	1242.13	2034.86	2834.86
45.8881	438.892	1242.1	2050.86	2850.86
45.9086	449.892	1238.97	2042.86	2842.86
45.9291	462.892	1236.73	2043.86	2843.86
45.9496	448.892	1236.02	2046.86	2846.86
45.9701	443.892	1237.84	2038.86	2838.86
45.9905	428.892	1231.71	2052.86	2852.86
46.011	459.892	1224.45	2048.86	2848.86
46.0315	444.892	1220.86	2046.86	2846.86
46.052	449.892	1234.11	2044.86	2844.86
46.0725	452.892	1230.32	2040.86	2840.86
46.093	459.892	1245.58	2038.86	2838.86
46.1135	454.892	1246.43	2044.86	2844.86
46.1339	437.892	1247.16	2046.86	2846.86
46.1544	452.892	1244.82	2031.86	2831.86
46.1749	474.892	1241.99	2038.86	2838.86
46.1954	446.892	1244.97	2034.86	2834.86
46.2159	469.892	1245.17	2034.86	2834.86
46.2364	449.892	1243.54	2041.86	2841.86
46.2569	444.892	1236.42	2028.86	2828.86
46.2773	450.892	1233.74	2035.86	2835.86
46.2978	440.892	1235.03	2040.86	2840.86
46.3183	439.892	1232.68	2037.86	2837.86
46.3388	444.892	1235.9	2038.86	2838.86
46.3593	423.892	1223.6	2043.86	2843.86
46.3798	446.892	1225.79	2048.86	2848.86
46.4003	425.892	1227.19	2052.86	2852.86
46.4208	435.892	1232.89	2044.86	2844.86
46.4412	461.892	1236.29	2055.86	2855.86
46.4617	464.892	1241.52	2042.86	2842.86
46.4822	450.892	1240.11	2045.86	2845.86
46.5027	444.892	1238.12	2025.86	2825.86
46.5232	437.892	1232.92	2028.86	2828.86
[truncated: 63,536 more rows]
